# Supplementary material for: N7-methylguanosine methylation of tRNAs regulates survival to stress in cancer
Source: Oncogene. 2023 Sep 2;42(43):3169–81. doi: 10.1038/s41388-023-02825-0 (PMC10589097; doi:10.1038/s41388-023-02825-0)
Supplement: Supplementary file 8 — Supplementary Table S1 [file 41388_2023_2825_MOESM8_ESM.xlsx]

## Sheet: Sheet1
Supplementary Table S1: Identification of m7G methylated tRNAs.
GtRNA.ID	hg38.GtRNA.location	tRNA.fragment	fragment.dist.fromstart	T.vs.NT.log2FoldChange	T.vs.NT.padj
tRNA-Ala-AGC-1-1	chr6:28795964:28796035:-	TCCTGGGTTCGATCCCCAGTACCTCCAGGCCGTGTTTT	45	10.0485	0.000206856
tRNA-Ala-AGC-1-1	chr6:28795964:28796035:-	TCCTGGGTTCGATCC	45	9.7597	0.00471236
tRNA-Ala-AGC-1-1	chr6:28795964:28796035:-	TCCTGGGTTCGATCCCCAGTACCTCCACC	45	7.82323	0.0221122
tRNA-Ala-AGC-2-1	chr6:28838444:28838515:-	CCCCGGGTTCAATCCCCGGCACCTCCATTCCTTT	45	9.39014	0.00879298
tRNA-Ala-AGC-2-1	chr6:28838444:28838515:-	CCCCGGGTTCAATCCCCGGCACCTCCATCA	45	7.22261	0.0224327
tRNA-Ala-AGC-2-1	chr6:28838444:28838515:-	CCCCGGGTTCAATCCCCGGCACCTCC	45	6.86497	0.0244209
tRNA-Ala-AGC-2-1	chr6:28838444:28838515:-	CCCCGGGTTCAATCCCCGGCACCTCCACCC	45	7.72649	0.0290924
tRNA-Ala-AGC-2-2	chr6:28863685:28863756:-	CCCCGGGTTCAATCCCCGGCACCTCCACC	45	7.31062	1.69e-05
tRNA-Ala-AGC-2-2	chr6:28863685:28863756:-	CCCCGGGTTCAATCCCCGGCATCTCCACC	45	7.93133	0.017923
tRNA-Ala-AGC-2-2	chr6:28863685:28863756:-	CCCCGGGTTCAATCCCCGGCACCTCCAGCTTCATTTT	45	8.66867	0.0186258
tRNA-Ala-AGC-2-2	chr6:28863685:28863756:-	CCCCGGGTTCAATCCCCGGCACCTCCATCA	45	7.22261	0.0224327
tRNA-Ala-AGC-2-2	chr6:28863685:28863756:-	CCCCGGGTTCAATCCCCGGCACCTCC	45	6.86497	0.0244209
tRNA-Ala-AGC-2-2	chr6:28863685:28863756:-	CCCCGGGTTCAATCCCCGGCACCTCCACCC	45	7.72649	0.0290924
tRNA-Ala-AGC-3-1	chr6:28607156:28607227:+	CCCCCGGGTTCAATCCCCGGCACCTCCACCA	44	9.40581	0.00368033
tRNA-Ala-AGC-3-1	chr6:28607156:28607227:+	ACCCCGGGTTCAATCCCCGGCACCTCCACCA	44	8.37503	0.0122725
tRNA-Ala-AGC-3-1	chr6:28607156:28607227:+	TCCCCGGGTTCAATCCCCGGCACCTCCACCA	44	8.1153	0.0156197
tRNA-Ala-AGC-3-1	chr6:28607156:28607227:+	GTCCCGGGTTCGATCCCCGGCATCTCCACCA	44	4.36356	0.0498027
tRNA-Ala-AGC-3-1	chr6:28607156:28607227:+	TCCCGGGTTCGATCCCCGGCACCTCCACCA	45	7.97259	4.86e-12
tRNA-Ala-AGC-3-1	chr6:28607156:28607227:+	TCCCGGGTTCGATCCCCGGCATCTCCACCA	45	7.30785	4.86e-12
tRNA-Ala-AGC-3-1	chr6:28607156:28607227:+	CCCCGGGTTCAATCCCCGGCACCTCCACCA	45	8.00516	1.86e-11
tRNA-Ala-AGC-3-1	chr6:28607156:28607227:+	CCCCGGGTTCGATCCCCGGCACCTCCACCA	45	8.03459	1.99e-09
tRNA-Ala-AGC-3-1	chr6:28607156:28607227:+	CCCCGGGTTCAATCCCCGGCACCTCCACC	45	7.31062	1.69e-05
tRNA-Ala-AGC-3-1	chr6:28607156:28607227:+	CCCCGGGTTCAATCCCCGGCATCTCCACCA	45	7.10172	2.29e-05
tRNA-Ala-AGC-3-1	chr6:28607156:28607227:+	CTCCGGGTTCAATCCCCGGCACCTCCACCA	45	7.37967	7.08e-05
tRNA-Ala-AGC-3-1	chr6:28607156:28607227:+	CCCTGGGTTCAATCCCCGGCACCTCCACCA	45	10.087	0.000273476
tRNA-Ala-AGC-3-1	chr6:28607156:28607227:+	CCTCGGGTTCAATCCCCGGCACCTCCACCA	45	9.60989	0.000587026
tRNA-Ala-AGC-3-1	chr6:28607156:28607227:+	TCCCGGGTTCGATCCCCGGCACCTCCACC	45	8.82341	0.00108579
tRNA-Ala-AGC-3-1	chr6:28607156:28607227:+	TCCTGGGTTCGATCCCCGGCACCTCCACCA	45	9.83735	0.00252032
tRNA-Ala-AGC-3-1	chr6:28607156:28607227:+	CCCCAGGTTCAATCCCCGGCACCTCCACCA	45	8.4926	0.00273273
tRNA-Ala-AGC-3-1	chr6:28607156:28607227:+	CCCCGGGTTCAATTCCCGGCACCTCCACCA	45	9.90408	0.0035753
tRNA-Ala-AGC-3-1	chr6:28607156:28607227:+	TCCCGGGTTCAATCCCCGGCACCTCCACCA	45	5.53257	0.00424918
tRNA-Ala-AGC-3-1	chr6:28607156:28607227:+	CCCCGGGTTCATTCCCCGGCACCTCCACCA	45	8.72798	0.00605819
tRNA-Ala-AGC-3-1	chr6:28607156:28607227:+	CCCCGGGTTTAATCCCCGGCACCTCCACCA	45	8.03074	0.0177211
tRNA-Ala-AGC-3-1	chr6:28607156:28607227:+	CCCCGGGTTCAATCCCCGGCATCTCCACC	45	7.93133	0.017923
tRNA-Ala-AGC-3-1	chr6:28607156:28607227:+	TCCCGGGTTCGATCTCCGGCACCTCCACCA	45	8.89267	0.0206459
tRNA-Ala-AGC-3-1	chr6:28607156:28607227:+	CCCCGGGTTCAATCCCTGGCACCTCCACCA	45	7.82995	0.0210142
tRNA-Ala-AGC-3-1	chr6:28607156:28607227:+	CCCCGGGTTCAATCCCCGGCACCTCCATCA	45	7.22261	0.0224327
tRNA-Ala-AGC-3-1	chr6:28607156:28607227:+	CCCCGGGTTCAATCCCCGGCACCCCCACCA	45	8.29593	0.0230714
tRNA-Ala-AGC-3-1	chr6:28607156:28607227:+	CCCCGGGTTCAATCCCCTGCACCTCCACCA	45	8.51717	0.023325
tRNA-Ala-AGC-3-1	chr6:28607156:28607227:+	CCCCGGGTTCAATCCCCGGCACCTCCACCC	45	7.72649	0.0290924
tRNA-Ala-AGC-3-1	chr6:28607156:28607227:+	CCCCGGGTTCAATCCCCAGCACCTCCACCA	45	7.57137	0.0306702
tRNA-Ala-AGC-3-1	chr6:28607156:28607227:+	TCCCGGGTTCGATCCCCGGCATCTCCACC	45	8.3387	0.0317804
tRNA-Ala-AGC-3-1	chr6:28607156:28607227:+	CCCCGGGTTCAATCTCCGGCACCTCCACCA	45	7.49464	0.0453674
tRNA-Ala-AGC-3-1	chr6:28607156:28607227:+	CCCCGGGTTCAATCCCCGTCACCTCCACCA	45	7.97703	0.0489121
tRNA-Ala-AGC-3-1	chr6:28607156:28607227:+	CCTGGGTTCAATCCCCAGCACCTCCACCA	46	10.0857	0.000271957
tRNA-Ala-AGC-3-1	chr6:28607156:28607227:+	CCCGGGTTCAATCCCCGGCACCTCCACCA	46	4.76242	0.00583381
tRNA-Ala-AGC-3-1	chr6:28607156:28607227:+	CCCGGGTTCAATCCCCGGCATCTCCACCA	46	4.63744	0.0300433
tRNA-Ala-AGC-4-1	chr6:28658237:28658308:-	TCCCGGGTTCGATCCCCAGCATCTCCACC	45	11.9482	1.74e-06
tRNA-Ala-AGC-4-1	chr6:28658237:28658308:-	TCCCGGGTTCGATCC	45	9.34285	0.00929099
tRNA-Ala-AGC-5-1	chr6:28710589:28710660:+	CCCTGGGTTCAATCCCCAGCACCTCCACC	45	8.64667	0.0015981
tRNA-Ala-AGC-7-1	chr6:28719704:28719775:+	CCCCGGGTTCAATCCCCGGCACCTCCATCA	45	7.22261	0.0224327
tRNA-Ala-AGC-7-1	chr6:28719704:28719775:+	CCCCGGGTTCAATCCCCGGCACCTCC	45	6.86497	0.0244209
tRNA-Ala-AGC-8-1	chr2:27051214:27051286:+	TAGCGGGATCGATGCCCGCATCCTCCACTCAGCTTT	46	9.54848	7.85e-06
tRNA-Ala-AGC-8-1	chr2:27051214:27051286:+	TAGCGGGATCGATGCCCGCATCCTCCACCA	46	5.53608	1.94e-05
tRNA-Ala-AGC-8-1	chr2:27051214:27051286:+	TAGCGGGATCGATGCCCGCATCCTCCACTCAGCTTTT	46	8.35665	0.00499659
tRNA-Ala-CGC-1-1	chr6:26553503:26553574:+	TCCCGGGTTCGATCCCCGGCATCTCC	45	10.8356	5.32e-05
tRNA-Ala-CGC-1-1	chr6:26553503:26553574:+	TCCCGGGTTCGATCC	45	9.34285	0.00929099
tRNA-Ala-CGC-1-1	chr6:26553503:26553574:+	TCCCGGGTTCGATCCCCGGCATCTCCACC	45	8.3387	0.0317804
tRNA-Ala-CGC-2-1	chr6:28673836:28673907:-	CCCCGGGTTCGATCCCCGGCATCTCCACC	45	8.52329	7.12e-12
tRNA-Ala-CGC-2-1	chr6:28673836:28673907:-	CCCCGGGTTCGATCCCCGGCATCTCC	45	10.2071	3.53e-08
tRNA-Ala-CGC-2-1	chr6:28673836:28673907:-	CCCCGGGTTCGATCC	45	9.82864	1.03e-05
tRNA-Ala-CGC-2-1	chr6:28673836:28673907:-	CCCCGGGTTCGATCCCCGGCATCTCCAC	45	7.48044	0.000139713
tRNA-Ala-CGC-2-1	chr6:28673836:28673907:-	CCCCGGGTTCGATCCCCGGCATCTCCAAGGCGATCACGTAGATTT	45	8.47524	0.000410682
tRNA-Ala-CGC-2-1	chr6:28673836:28673907:-	CCCCGGGTTCGATCCCCGGCATCTCCACCG	45	9.45764	0.00296297
tRNA-Ala-CGC-2-1	chr6:28673836:28673907:-	CCCCGGGTTCGATCCCCGGCATCTCCA	45	6.68657	0.0430834
tRNA-Ala-TGC-1-1	chr6:28789770:28789841:-	TCCCGGGTTCGATCC	45	9.34285	0.00929099
tRNA-Ala-TGC-2-1	chr6:28643445:28643516:+	GTCCCGGGTTCGATCCCCGGCATCTCCACCA	44	4.36356	0.0498027
tRNA-Ala-TGC-2-1	chr6:28643445:28643516:+	TCCCGGGTTCGATCCCCGGCATCTCCACCA	45	7.30785	4.86e-12
tRNA-Ala-TGC-2-1	chr6:28643445:28643516:+	TCCCGGGTTCGATCCCCGGCATCTCC	45	10.8356	5.32e-05
tRNA-Ala-TGC-2-1	chr6:28643445:28643516:+	CCCCGGGTTCGATCCCCGGCATCTCCACTA	45	10.1691	0.00165056
tRNA-Ala-TGC-2-1	chr6:28643445:28643516:+	TCCCGGGTTCGATCC	45	9.34285	0.00929099
tRNA-Ala-TGC-2-1	chr6:28643445:28643516:+	TCCCGGGTTCGATCCCCGGCATCTCCACC	45	8.3387	0.0317804
tRNA-Ala-TGC-3-1	chr5:181206868:181206939:+	CCCCGGGTTCGATCCCCGGCATCTCCACC	45	8.52329	7.12e-12
tRNA-Ala-TGC-3-1	chr5:181206868:181206939:+	CCCCGGGTTCGATCCCCGGCATCTCC	45	10.2071	3.53e-08
tRNA-Ala-TGC-3-1	chr5:181206868:181206939:+	CCCCGGGTTCGATCCCCGGCATCTCCAGTGTAGTTTT	45	8.08836	5.75e-07
tRNA-Ala-TGC-3-1	chr5:181206868:181206939:+	CCCCGGGTTCGATCC	45	9.82864	1.03e-05
tRNA-Ala-TGC-3-1	chr5:181206868:181206939:+	CCCCGGGTTCGATCCCCGGCATCTCCAC	45	7.48044	0.000139713
tRNA-Ala-TGC-3-1	chr5:181206868:181206939:+	CCCCGGGTTCGATCCCCGGCATCTCCAGTGTAGTTT	45	6.54584	0.00129533
tRNA-Ala-TGC-3-1	chr5:181206868:181206939:+	CCCCGGGTTCGATCCCCGGCATCTCCACTA	45	10.1691	0.00165056
tRNA-Ala-TGC-3-1	chr5:181206868:181206939:+	CCCCGGGTTCGATCCCCGGCATCTCCACCG	45	9.45764	0.00296297
tRNA-Ala-TGC-3-1	chr5:181206868:181206939:+	CCCCGGGTTCGATCCCCGGCATCTCCA	45	6.68657	0.0430834
tRNA-Ala-TGC-3-2	chr12:124921755:124921826:-	CCCCGGGTTCGATCCCCGGCATCTCCACC	45	8.52329	7.12e-12
tRNA-Ala-TGC-3-2	chr12:124921755:124921826:-	CCCCGGGTTCGATCCCCGGCATCTCCATTGTAGTTT	45	8.70089	3.33e-11
tRNA-Ala-TGC-3-2	chr12:124921755:124921826:-	CCCCGGGTTCGATCCCCGGCATCTCCATTGTAGTTTT	45	7.76367	4.47e-09
tRNA-Ala-TGC-3-2	chr12:124921755:124921826:-	CCCCGGGTTCGATCCCCGGCATCTCC	45	10.2071	3.53e-08
tRNA-Ala-TGC-3-2	chr12:124921755:124921826:-	CCCCGGGTTCGATCC	45	9.82864	1.03e-05
tRNA-Ala-TGC-3-2	chr12:124921755:124921826:-	CCCCGGGTTCGATCCCCGGCATCTCCAC	45	7.48044	0.000139713
tRNA-Ala-TGC-3-2	chr12:124921755:124921826:-	CCCCGGGTTCGATCCCCGGCATCTCCACTA	45	10.1691	0.00165056
tRNA-Ala-TGC-3-2	chr12:124921755:124921826:-	CCCCGGGTTCGATCCCCGGCATCTCCACCG	45	9.45764	0.00296297
tRNA-Ala-TGC-3-2	chr12:124921755:124921826:-	CCCCGGGTTCGATCCCCGGCATCTCCATTGTAGTTTA	45	8.56093	0.0246278
tRNA-Ala-TGC-3-2	chr12:124921755:124921826:-	CCCCGGGTTCGATCCCCGGCATCTCCATCA	45	7.33918	0.0260947
tRNA-Ala-TGC-3-2	chr12:124921755:124921826:-	CCCCGGGTTCGATCCCCGGCATCTCCATTGTAGTT	45	8.27456	0.0294186
tRNA-Ala-TGC-3-2	chr12:124921755:124921826:-	CCCCGGGTTCGATCCCCGGCATCTCCA	45	6.68657	0.0430834
tRNA-Ala-TGC-4-1	chr12:124939966:124940037:+	CCCCGGGTTCAATCCCCGGCATCTCCAGACTTT	45	8.99456	0.0018754
tRNA-Ala-TGC-4-1	chr12:124939966:124940037:+	CCCCGGGTTCAATCCCCGGCATCTCCAGACTTTT	45	9.47142	0.0111351
tRNA-Ala-TGC-4-1	chr12:124939966:124940037:+	CCCCGGGTTCAATCCCCGGCATCTCCACC	45	7.93133	0.017923
tRNA-Ala-TGC-5-1	chr6:28817235:28817306:-	CCTCGGGTTCGATCCCCGACACCTCCACC	45	9.76992	0.00035186
tRNA-Ala-TGC-6-1	chr6:28758364:28758435:-	CCCCGGGTTCGATCC	45	9.82864	1.03e-05
tRNA-Arg-CCT-4-1	chr7:139340700:139340772:+	ATTGTGGGTTCGAGTCCCATCTGGGGTGCCA	45	3.22191	0.0177211
tRNA-Arg-TCT-1-1	chr1:93847573:93847657:+	TTCCGGGTTCGAGTCCCGGCGGAGTCGCCA	58	5.05354	0.00120273
tRNA-Arg-TCT-1-1	chr1:93847573:93847657:+	TTCCGGGTTCGTGTCCCGGCGGAGTCGTAACGCTTT	58	8.69032	0.0156532
tRNA-Arg-TCT-2-1	chr17:8120925:8121012:+	TTGTGGGTTCGAATCCCACCAGAGTCGATTTT	61	8.52433	0.0317804
tRNA-Arg-TCT-3-2	chr11:59551294:59551379:+	TTGTGGGTTCGAGTCCCACCAGAGTCGCCA	59	4.44054	0.00191017
tRNA-Asn-GTT-1-1	chr1:161540241:161540314:+	TTGGTGGTTCGATCCCACCCAGGGACGCCA	47	6.22758	7.56e-07
tRNA-Asn-GTT-1-1	chr1:161540241:161540314:+	TTGGTGGTTCGATCCCACCCAGGGACGGAAGTCGCATTTT	47	9.66643	0.00333958
tRNA-Asn-GTT-1-1	chr1:161540241:161540314:+	GGTGGTTCGATCCCACCCAGGGACGCCA	49	9.91492	7.63e-06
tRNA-Asn-GTT-11-1	chr1:120952291:120952364:-	TTGGTGGTTCGTGCCC	47	9.96314	0.0018754
tRNA-Asn-GTT-11-1	chr1:120952291:120952364:-	TTGGTGGTTCGAGCCC	47	9.83745	0.00194649
tRNA-Asn-GTT-11-1	chr1:120952291:120952364:-	TTGGTGGTTCGAGCCCACCCAGGGATGCCA	47	7.47943	0.0429322
tRNA-Asn-GTT-11-2	chr1:149646451:149646524:-	TTGGTGGTTCGTGCCC	47	9.96314	0.0018754
tRNA-Asn-GTT-11-2	chr1:149646451:149646524:-	TTGGTGGTTCGAGCCC	47	9.83745	0.00194649
tRNA-Asn-GTT-11-2	chr1:149646451:149646524:-	TTGGTGGTTCGAGCCCACCCAGGGATGCCA	47	7.47943	0.0429322
tRNA-Asn-GTT-2-1	chr1:148529257:148529330:+	TTGGTGGTTCGAGCCCACCCAGGGACGC	47	10.5995	1.28e-06
tRNA-Asn-GTT-2-1	chr1:148529257:148529330:+	TTGGTGGTTCGAGCCCACCCAGGGACGCTTGTTCGAGCTTTT	47	9.85669	6.75e-05
tRNA-Asn-GTT-2-1	chr1:148529257:148529330:+	TTGGTGGTTCGAGCCCACCCAGGGACG	47	9.01645	0.000277532
tRNA-Asn-GTT-2-1	chr1:148529257:148529330:+	TTGGTGGTTCGAGCCCACCCAGGGAC	47	10.7231	0.000384763
tRNA-Asn-GTT-2-1	chr1:148529257:148529330:+	TTGGTGGTTCGTGCCC	47	9.96314	0.0018754
tRNA-Asn-GTT-2-1	chr1:148529257:148529330:+	TTGGTGGTTCGAGCCC	47	9.83745	0.00194649
tRNA-Asn-GTT-2-1	chr1:148529257:148529330:+	TTGGTGGTTCGAGCCCACCCAGGGACGCTTGTTCGAGCTTT	47	7.3524	0.0165279
tRNA-Asn-GTT-2-2	chr1:161428077:161428150:-	TTGGTGGTTCGAGCCCACCCAGGGACG	47	9.01645	0.000277532
tRNA-Asn-GTT-2-2	chr1:161428077:161428150:-	TTGGTGGTTCGAGCCCACCCAGGGAC	47	10.7231	0.000384763
tRNA-Asn-GTT-2-2	chr1:161428077:161428150:-	TTGGTGGTTCGTGCCC	47	9.96314	0.0018754
tRNA-Asn-GTT-2-2	chr1:161428077:161428150:-	TTGGTGGTTCGAGCCC	47	9.83745	0.00194649
tRNA-Asn-GTT-2-2	chr1:161428077:161428150:-	TTGGTGGTTCGAGCCCACCCAGGGACGGCTGAAATTTT	47	6.82323	0.0497315
tRNA-Asn-GTT-2-3	chr10:22229509:22229582:-	TTGGTGGTTCGAGCCCACCCAGGGACGC	47	10.5995	1.28e-06
tRNA-Asn-GTT-2-3	chr10:22229509:22229582:-	TTGGTGGTTCGAGCCCACCCAGGGACG	47	9.01645	0.000277532
tRNA-Asn-GTT-2-3	chr10:22229509:22229582:-	TTGGTGGTTCGAGCCCACCCAGGGAC	47	10.7231	0.000384763
tRNA-Asn-GTT-2-3	chr10:22229509:22229582:-	TTGGTGGTTCGTGCCC	47	9.96314	0.0018754
tRNA-Asn-GTT-2-3	chr10:22229509:22229582:-	TTGGTGGTTCGAGCCC	47	9.83745	0.00194649
tRNA-Asn-GTT-2-4	chr13:30673964:30674037:-	TTGGTGGTTCGAGCCCACCCAGGGACG	47	9.01645	0.000277532
tRNA-Asn-GTT-2-4	chr13:30673964:30674037:-	TTGGTGGTTCGAGCCCACCCAGGGAC	47	10.7231	0.000384763
tRNA-Asn-GTT-2-4	chr13:30673964:30674037:-	TTGGTGGTTCGTGCCC	47	9.96314	0.0018754
tRNA-Asn-GTT-2-4	chr13:30673964:30674037:-	TTGGTGGTTCGAGCCC	47	9.83745	0.00194649
tRNA-Asn-GTT-2-4	chr13:30673964:30674037:-	TTGGTGGTTCGAGCCCACCCAGGGACGGTCAGCGCTTCTTT	47	9.14348	0.0174797
tRNA-Asn-GTT-2-4	chr13:30673964:30674037:-	TTGGTGGTTCGAGCCCACCCAGGGACGGTCAGTGCTTCTTT	47	7.75168	0.0454297
tRNA-Asn-GTT-2-5	chr17:38751781:38751854:-	TTGGTGGTTCGTGCCCACCCAGGGACGCCA	47	8.86025	2.08e-10
tRNA-Asn-GTT-2-5	chr17:38751781:38751854:-	TTGGTGGTTCGAGCCCACCCAGGGACGCCA	47	6.36189	4.51e-09
tRNA-Asn-GTT-2-5	chr17:38751781:38751854:-	TTGGTGGTTCGATCCCACCCAGGGACGCCA	47	6.22758	7.56e-07
tRNA-Asn-GTT-2-5	chr17:38751781:38751854:-	TTGGTGGTTCGAGCCCACCCAGGGACGC	47	10.5995	1.28e-06
tRNA-Asn-GTT-2-5	chr17:38751781:38751854:-	TTGGTGGTTCGAGCCCACCCAGGGACG	47	9.01645	0.000277532
tRNA-Asn-GTT-2-5	chr17:38751781:38751854:-	TTGGTGGTTCGAGCCCACCCAGGGAC	47	10.7231	0.000384763
tRNA-Asn-GTT-2-5	chr17:38751781:38751854:-	TTGGTGGTTCGTGCCC	47	9.96314	0.0018754
tRNA-Asn-GTT-2-5	chr17:38751781:38751854:-	TTGGTGGTTCGAGCCC	47	9.83745	0.00194649
tRNA-Asn-GTT-2-5	chr17:38751781:38751854:-	TTGGTGGTTCGAGCCCACCCAGGGGCGCCA	47	8.66328	0.0203463
tRNA-Asn-GTT-2-5	chr17:38751781:38751854:-	TTGGTGGTTCGAGCCCACCCAGGGATGCCA	47	7.47943	0.0429322
tRNA-Asn-GTT-2-5	chr17:38751781:38751854:-	GGTGGTTCGAGCCCACCCAGGGACGCCA	49	5.42509	2.92e-06
tRNA-Asn-GTT-2-5	chr17:38751781:38751854:-	GGTGGTTCGATCCCACCCAGGGACGCCA	49	9.91492	7.63e-06
tRNA-Asn-GTT-2-6	chr19:1383563:1383636:+	TTGGTGGTTCGAGCCCACCCAGGGACGC	47	10.5995	1.28e-06
tRNA-Asn-GTT-2-6	chr19:1383563:1383636:+	TTGGTGGTTCGAGCCCACCCAGGGACG	47	9.01645	0.000277532
tRNA-Asn-GTT-2-6	chr19:1383563:1383636:+	TTGGTGGTTCGAGCCCACCCAGGGAC	47	10.7231	0.000384763
tRNA-Asn-GTT-2-6	chr19:1383563:1383636:+	TTGGTGGTTCGAGCCCACCCAGGGACGCGTGGTGACTTTTT	47	10.7402	0.000789889
tRNA-Asn-GTT-2-6	chr19:1383563:1383636:+	TTGGTGGTTCGTGCCC	47	9.96314	0.0018754
tRNA-Asn-GTT-2-6	chr19:1383563:1383636:+	TTGGTGGTTCGAGCCC	47	9.83745	0.00194649
tRNA-Asn-GTT-2-7	chr1:145287766:145287839:+	TTGGTGGTTCGTGCCCACCCAGGGACGCCA	47	8.86025	2.08e-10
tRNA-Asn-GTT-2-7	chr1:145287766:145287839:+	TTGGTGGTTCGAGCCCACCCAGGGACGCCA	47	6.36189	4.51e-09
tRNA-Asn-GTT-2-7	chr1:145287766:145287839:+	TTGGTGGTTCGAGCCCACCCAGGGACGCC	47	6.73951	3.09e-07
tRNA-Asn-GTT-2-7	chr1:145287766:145287839:+	TTGGTGGTTCGATCCCACCCAGGGACGCCA	47	6.22758	7.56e-07
tRNA-Asn-GTT-2-7	chr1:145287766:145287839:+	TTGGTGGTTCGAGCCCACCCAGGGACGC	47	10.5995	1.28e-06
tRNA-Asn-GTT-2-7	chr1:145287766:145287839:+	TTGGTGGTTCGAGCCCACCCAGGGACGCCTCTTTGAGCTTTT	47	6.92349	9.97e-05
tRNA-Asn-GTT-2-7	chr1:145287766:145287839:+	TTGGTGGTTCGAGCCCACCCAGGGACG	47	9.01645	0.000277532
tRNA-Asn-GTT-2-7	chr1:145287766:145287839:+	TTGGTGGTTCGAGCCCACCCAGGGAC	47	10.7231	0.000384763
tRNA-Asn-GTT-2-7	chr1:145287766:145287839:+	TTGGTGGTTCGTGCCC	47	9.96314	0.0018754
tRNA-Asn-GTT-2-7	chr1:145287766:145287839:+	TTGGTGGTTCGAGCCC	47	9.83745	0.00194649
tRNA-Asn-GTT-2-7	chr1:145287766:145287839:+	TTGGTGGTTCGAGCCCACCCAGGGACGCCTCTTTGAGCTTT	47	7.75356	0.0041179
tRNA-Asn-GTT-2-7	chr1:145287766:145287839:+	TTGGTGGTTCGAGCCCACCCAGGGGCGCCA	47	8.66328	0.0203463
tRNA-Asn-GTT-2-7	chr1:145287766:145287839:+	TTGGTGGTTCGAGCCCACCCAGGGATGCCA	47	7.47943	0.0429322
tRNA-Asn-GTT-2-7	chr1:145287766:145287839:+	TTGGTGGTTCGATCCCACCCAGGGACGCC	47	6.24768	0.050507
tRNA-Asn-GTT-2-7	chr1:145287766:145287839:+	GGTGGTTCGAGCCCACCCAGGGACGCCA	49	5.42509	2.92e-06
tRNA-Asn-GTT-2-7	chr1:145287766:145287839:+	GGTGGTTCGATCCCACCCAGGGACGCCA	49	9.91492	7.63e-06
tRNA-Asn-GTT-2-8	chr1:144567515:144567588:-	TTGGTGGTTCGAGCCCACCCAGGGACGC	47	10.5995	1.28e-06
tRNA-Asn-GTT-2-8	chr1:144567515:144567588:-	TTGGTGGTTCGAGCCCACCCAGGGACGCTTGTTTGAGCTTT	47	8.61054	1.11e-05
tRNA-Asn-GTT-2-8	chr1:144567515:144567588:-	TTGGTGGTTCGAGCCCACCCAGGGACGCTTGTTTGAGCTTTT	47	7.87986	0.000117826
tRNA-Asn-GTT-2-8	chr1:144567515:144567588:-	TTGGTGGTTCGAGCCCACCCAGGGACG	47	9.01645	0.000277532
tRNA-Asn-GTT-2-8	chr1:144567515:144567588:-	TTGGTGGTTCGAGCCCACCCAGGGAC	47	10.7231	0.000384763
tRNA-Asn-GTT-2-8	chr1:144567515:144567588:-	TTGGTGGTTCGTGCCC	47	9.96314	0.0018754
tRNA-Asn-GTT-2-8	chr1:144567515:144567588:-	TTGGTGGTTCGAGCCC	47	9.83745	0.00194649
tRNA-Asn-GTT-25-1	chr1:149558419:149558493:-	TTGGTGGTTCGTGCCC	48	9.96314	0.0018754
tRNA-Asn-GTT-25-1	chr1:149558419:149558493:-	TTGGTGGTTCGAGCCC	48	9.83745	0.00194649
tRNA-Asn-GTT-3-1	chr1:144419267:144419340:+	TTGGTGGTTCGAGCCCACCCAGGGACGC	47	10.5995	1.28e-06
tRNA-Asn-GTT-3-1	chr1:144419267:144419340:+	TTGGTGGTTCGAGCCCACCCAGGGACGCTTGTTTGAGCTTT	47	8.61054	1.11e-05
tRNA-Asn-GTT-3-1	chr1:144419267:144419340:+	TTGGTGGTTCGAGCCCACCCAGGGACGCTTGTTTGAGCTTTT	47	7.87986	0.000117826
tRNA-Asn-GTT-3-1	chr1:144419267:144419340:+	TTGGTGGTTCGAGCCCACCCAGGGACG	47	9.01645	0.000277532
tRNA-Asn-GTT-3-1	chr1:144419267:144419340:+	TTGGTGGTTCGAGCCCACCCAGGGAC	47	10.7231	0.000384763
tRNA-Asn-GTT-3-1	chr1:144419267:144419340:+	TTGGTGGTTCGTGCCC	47	9.96314	0.0018754
tRNA-Asn-GTT-3-1	chr1:144419267:144419340:+	TTGGTGGTTCGAGCCC	47	9.83745	0.00194649
tRNA-Asn-GTT-4-1	chr1:16889677:16889750:+	TTGGTGGTTCGAGCCCACCCAGGGACGC	47	10.5995	1.28e-06
tRNA-Asn-GTT-4-1	chr1:16889677:16889750:+	TTGGTGGTTCGAGCCCACCCAGGGACG	47	9.01645	0.000277532
tRNA-Asn-GTT-4-1	chr1:16889677:16889750:+	TTGGTGGTTCGAGCCCACCCAGGGAC	47	10.7231	0.000384763
tRNA-Asn-GTT-4-1	chr1:16889677:16889750:+	TTGGTGGTTCGTGCCC	47	9.96314	0.0018754
tRNA-Asn-GTT-4-1	chr1:16889677:16889750:+	TTGGTGGTTCGAGCCC	47	9.83745	0.00194649
tRNA-Asn-GTT-5-1	chr1:16520585:16520658:-	TTGGTGGTTCGAGCCCACCCAGGGACGC	47	10.5995	1.28e-06
tRNA-Asn-GTT-5-1	chr1:16520585:16520658:-	TTGGTGGTTCGAGCCCACCCAGGGACG	47	9.01645	0.000277532
tRNA-Asn-GTT-5-1	chr1:16520585:16520658:-	TTGGTGGTTCGAGCCCACCCAGGGAC	47	10.7231	0.000384763
tRNA-Asn-GTT-5-1	chr1:16520585:16520658:-	TTGGTGGTTCGTGCCC	47	9.96314	0.0018754
tRNA-Asn-GTT-5-1	chr1:16520585:16520658:-	TTGGTGGTTCGAGCCC	47	9.83745	0.00194649
tRNA-Asn-GTT-6-1	chr1:143735920:143735993:-	TTGGTGGTTCGTGCCC	47	9.96314	0.0018754
tRNA-Asn-GTT-6-1	chr1:143735920:143735993:-	TTGGTGGTTCGAGCCC	47	9.83745	0.00194649
tRNA-Asn-GTT-7-1	chr1:120844262:120844335:-	TTGGTGGTTCGTGCCC	47	9.96314	0.0018754
tRNA-Asn-GTT-7-1	chr1:120844262:120844335:-	TTGGTGGTTCGAGCCC	47	9.83745	0.00194649
tRNA-Asn-GTT-9-1	chr1:145475381:145475454:-	TTGGTGGTTCGTGCCC	47	9.96314	0.0018754
tRNA-Asn-GTT-9-1	chr1:145475381:145475454:-	TTGGTGGTTCGAGCCC	47	9.83745	0.00194649
tRNA-Asp-GTC-2-1	chr1:161440825:161440896:-	CGGGGTTCGATTCCCCGACGGGTAGCCA	47	7.12358	0.0181692
tRNA-Asp-GTC-2-2	chr1:161448243:161448314:-	CGGGGTTCGATTCCCCGACGGGTAGCCA	47	7.12358	0.0181692
tRNA-Asp-GTC-2-3	chr1:161455624:161455695:-	CGGGGTTCGATTCCCCGACGGGTAGCCA	47	7.12358	0.0181692
tRNA-Asp-GTC-2-4	chr1:161463034:161463105:-	CGGGGTTCGATTCCCCGACGGGTAGCCA	47	7.12358	0.0181692
tRNA-Asp-GTC-2-5	chr1:161470415:161470486:-	CGGGGTTCGATTCCCCGACGGGTAGCCA	47	7.12358	0.0181692
tRNA-Asp-GTC-2-8	chr12:96036021:96036092:+	CGGGGTTCGATTCCCCGACGGGTAGCCA	47	7.12358	0.0181692
tRNA-Cys-GCA-11-1	chr7:149415138:149415209:-	TCCCCGGTTCAAATCCGGGTGCCCCCTCCA	45	6.01745	0.000472494
tRNA-Cys-GCA-12-1	chr7:149646955:149647026:-	TCCCTGGTTCAAATCCAGGTGCCCCTTCCA	45	6.99057	0.0104767
tRNA-Cys-GCA-14-1	chr17:38861684:38861755:-	TCCCCGGTTCAAATCCGGGTGCCCCCTCCA	45	6.01745	0.000472494
tRNA-Cys-GCA-2-1	chr4:123508850:123508921:-	TCCCCGGTTCAAATCCGGGTGCCCCCTCCA	45	6.01745	0.000472494
tRNA-Cys-GCA-2-2	chr17:38867645:38867716:+	TCCCCGGTTCAAATCCGGGTGCCCCCTCCA	45	6.01745	0.000472494
tRNA-Cys-GCA-2-3	chr17:39153734:39153805:-	TCCCCGGTTCAAATCCGGGTGCCCCCTCCA	45	6.01745	0.000472494
tRNA-Cys-GCA-2-3	chr17:39153734:39153805:-	TGCCCCCTCTTTGGCCTTTT	64	4.85419	0.00153369
tRNA-Cys-GCA-2-4	chr17:39154491:39154562:-	TCCCCGGTTCAAATCCGGGTGCCCCCTCCA	45	6.01745	0.000472494
tRNA-Cys-GCA-3-1	chr7:149589073:149589144:-	TCCCTGGTTCAAATCCAGGTGCCCCTTCCA	45	6.99057	0.0104767
tRNA-Cys-GCA-4-1	chr17:38869292:38869363:-	TCCCCGGTTCAAATCCGGGTGCCCCCTCCA	45	6.01745	0.000472494
tRNA-Cys-GCA-5-1	chr15:79744655:79744727:+	TCCCCGGTTCAAATCCGGGTGCCCCCTCCA	46	6.01745	0.000472494
tRNA-Cys-GCA-7-1	chr1:93516277:93516349:-	TCCCCGGTTCAAATCCGGGTGCCCCCTCCA	46	6.01745	0.000472494
tRNA-Cys-GCA-8-1	chr14:72962971:72963042:+	TCCCCGGTTCAAATCCGGGTGCCCCCTTCCCGGATGTTTT	45	8.81931	0.000397136
tRNA-Cys-GCA-8-1	chr14:72962971:72963042:+	TCCCCGGTTCAAATCCGGGTGCCCCCTCCA	45	6.01745	0.000472494
tRNA-Cys-GCA-8-1	chr14:72962971:72963042:+	TGCCCCCTTCCCGGATGTTTT	64	6.30639	4.47e-09
tRNA-Cys-GCA-8-1	chr14:72962971:72963042:+	TGCCCCCTTCCCGGATGTTT	64	5.7802	1.08e-08
tRNA-Cys-GCA-8-1	chr14:72962971:72963042:+	TGCCCCCTTCCCAGATGTTT	64	6.00914	6.96e-07
tRNA-Cys-GCA-8-1	chr14:72962971:72963042:+	TGCCCCCTTCCCAGATGTTTT	64	7.49014	8.58e-06
tRNA-Ile-AAT-1-1	chr6:57822973:57823046:+	TCGCGGGTTCGATCCCCGTACGGGCCAC	47	9.07932	0.00921681
tRNA-Ile-AAT-1-1	chr6:57822973:57823046:+	TCGCGGGTTCGATCCCCGTACGGGCC	47	8.60148	0.0235967
tRNA-Ile-AAT-2-1	chr6:27688188:27688261:+	TCGCGGGTTCGATCCCCGTACTGGCC	47	8.88811	0.0214938
tRNA-Ile-AAT-3-1	chr6:27275211:27275284:-	TCGCGGGTTCGATCCCCGTACTGGCCACCA	47	6.68002	1.24e-10
tRNA-Ile-AAT-3-1	chr6:27275211:27275284:-	TCGCGGGTTCGATCCCCGTACTGGCCACC	47	8.46995	3.34e-05
tRNA-Ile-AAT-3-1	chr6:27275211:27275284:-	TCGCGGGTTCGATCCCCGTACTGGCC	47	8.88811	0.0214938
tRNA-Ile-AAT-5-1	chr6:26554122:26554195:+	TCGCGGGTTCGATCCCCGTACGGGCCAACTTTGTTT	47	10.3437	9.76e-09
tRNA-Ile-AAT-5-1	chr6:26554122:26554195:+	TCGCGGGTTCGATCCCCGTACGGGCCAACTTTGTTTT	47	8.49394	8.58e-06
tRNA-Ile-AAT-5-1	chr6:26554122:26554195:+	TCGCGGGTTCGATCCCCGTACGGGCCAACTTTGTT	47	8.4032	0.0206591
tRNA-Ile-AAT-5-1	chr6:26554122:26554195:+	TCGCGGGTTCGATCCCCGTACGGGCC	47	8.60148	0.0235967
tRNA-Ile-AAT-5-1	chr6:26554122:26554195:+	TCGCGGGTTCGATCCCCGTACGGGCCAACTTTGT	47	7.60834	0.0328707
tRNA-Ile-AAT-5-2	chr6:27177215:27177288:-	TCGCGGGTTCGATCCCCGTACGGGCCAC	47	9.07932	0.00921681
tRNA-Ile-AAT-5-2	chr6:27177215:27177288:-	TCGCGGGTTCGATCCCCGTACGGGCC	47	8.60148	0.0235967
tRNA-Ile-AAT-5-3	chr6:27237571:27237644:-	TCGCGGGTTCGATCCCCGTACTGGCCACCA	47	6.68002	1.24e-10
tRNA-Ile-AAT-5-3	chr6:27237571:27237644:-	TCGCGGGTTCGTTCCCCGTACGGGCCACCA	47	7.4007	1.27e-06
tRNA-Ile-AAT-5-3	chr6:27237571:27237644:-	TCGCGGGTTCGATCCCCGTACGGGCCACCA	47	5.59267	1.24e-05
tRNA-Ile-AAT-5-3	chr6:27237571:27237644:-	CCGCGGGTTCGATCCCCGTACGGGCCACCA	47	7.74554	0.00206703
tRNA-Ile-AAT-5-3	chr6:27237571:27237644:-	TCGCGGGTTCGATCCCCGTACGGGCCAC	47	9.07932	0.00921681
tRNA-Ile-AAT-5-3	chr6:27237571:27237644:-	TCGCGGGTTCGATCCCCGTACGGGCC	47	8.60148	0.0235967
tRNA-Ile-AAT-5-4	chr14:102317092:102317165:+	TCGCGGGTTCGATCCCCGTACGGGCCAGGCTAACTTTT	47	9.73344	0.00201396
tRNA-Ile-AAT-5-4	chr14:102317092:102317165:+	TCGCGGGTTCGATCCCCGTACGGGCC	47	8.60148	0.0235967
tRNA-Ile-AAT-5-5	chr17:8187593:8187666:+	TCGCGGGTTCGATCCCCGTACGGGCCAGGATTGAAACTTTT	47	8.7437	0.000235041
tRNA-Ile-AAT-5-5	chr17:8187593:8187666:+	TCGCGGGTTCGATCCCCGTACGGGCCAGGATTGAAACTTT	47	7.55952	0.00423927
tRNA-Ile-AAT-5-5	chr17:8187593:8187666:+	TCGCGGGTTCGATCCCCGTACGGGCC	47	8.60148	0.0235967
tRNA-Ile-AAT-6-1	chr6:26756552:26756625:+	TCGCGGGTTCGATCCCCGTACTGGCC	47	8.88811	0.0214938
tRNA-Ile-AAT-7-1	chr6:26720992:26721065:-	TCGCGGGTTCGATCCCCGTACGGGCCAC	47	9.07932	0.00921681
tRNA-Ile-AAT-7-1	chr6:26720992:26721065:-	TCGCGGGTTCGATCCCCGTACGGGCC	47	8.60148	0.0235967
tRNA-Ile-AAT-7-2	chr6:26780622:26780695:+	TCGCGGGTTCGATCCCCGTACGGGCCAC	47	9.07932	0.00921681
tRNA-Ile-AAT-7-2	chr6:26780622:26780695:+	TCGCGGGTTCGATCCCCGTACGGGCC	47	8.60148	0.0235967
tRNA-Ile-AAT-8-1	chr6:27668583:27668656:+	TCGCGGGTTCGATCCCCGTACGGGCCAC	47	9.07932	0.00921681
tRNA-Ile-AAT-8-1	chr6:27668583:27668656:+	TCGCGGGTTCGATCCCCGTACGGGCC	47	8.60148	0.0235967
tRNA-Ile-TAT-1-1	chr19:39412168:39412260:-	TTGTGAGTTCGAGCCTCACCTGGAGCACC	66	9.73549	7.79e-08
tRNA-Ile-TAT-1-1	chr19:39412168:39412260:-	TTGTGAGTTCGATCCTCACCTGGAGCACCA	66	5.05373	3.34e-05
tRNA-Ile-TAT-1-1	chr19:39412168:39412260:-	TTGTGAGTTCGTTCCTCACCTGGAGCACTTTTT	66	8.29881	0.000686474
tRNA-Ile-TAT-1-1	chr19:39412168:39412260:-	TTGTGAGTTCGTTCCTCACCTGGAGCACTTTTTT	66	7.06736	0.0256764
tRNA-Ile-TAT-1-1	chr19:39412168:39412260:-	TTGTGAGTTCGATCCTCACCTGGAGCACTTTTT	66	6.57138	0.0310803
tRNA-Ile-TAT-1-1	chr19:39412168:39412260:-	TTGTGAGTTCGTTCCTCACCTGGAGCACTTTT	66	6.71862	0.0383421
tRNA-Ile-TAT-2-1	chr2:42810536:42810628:+	TTGTGAGTTCGAGCCTCACCTGGAGCACCA	66	6.15175	1.08e-08
tRNA-Ile-TAT-2-1	chr2:42810536:42810628:+	TTGTGAGTTCGAGCCTCACCTGGAGCACC	66	9.73549	7.79e-08
tRNA-Ile-TAT-2-1	chr2:42810536:42810628:+	TTGTGAGTTCGAGCCTC	66	8.8541	0.00507138
tRNA-Ile-TAT-2-1	chr2:42810536:42810628:+	TTGTGAGTTCGGGCCTC	66	7.82527	0.0156837
tRNA-Ile-TAT-2-1	chr2:42810536:42810628:+	TTGTGAGTTCGAGCCTCACCTGGAGCAAGACCCTTTT	66	6.51118	0.0244161
tRNA-Ile-TAT-2-1	chr2:42810536:42810628:+	TTGTGAGTTCGTGCCTC	66	6.32164	0.0452936
tRNA-Ile-TAT-2-1	chr2:42810536:42810628:+	TGTGAGTTCGAGCCTCACCTGGAGCACCA	67	3.65507	0.00542282
tRNA-Ile-TAT-2-2	chr6:27020346:27020439:+	TTGTGAGTTCGAGCCTCACCTGGAGCACC	67	9.73549	7.79e-08
tRNA-Ile-TAT-2-2	chr6:27020346:27020439:+	TTGTGAGTTCGAGCCTC	67	8.8541	0.00507138
tRNA-Ile-TAT-2-2	chr6:27020346:27020439:+	TTGTGAGTTCGGGCCTC	67	7.82527	0.0156837
tRNA-Ile-TAT-2-2	chr6:27020346:27020439:+	TTGTGAGTTCGTGCCTC	67	6.32164	0.0452936
tRNA-Ile-TAT-2-3	chr6:27631421:27631514:+	TTGTGAGTTCGAGCCTCACCTGGAGCACC	67	9.73549	7.79e-08
tRNA-Ile-TAT-2-3	chr6:27631421:27631514:+	TTGTGAGTTCGAGCCTC	67	8.8541	0.00507138
tRNA-Ile-TAT-2-3	chr6:27631421:27631514:+	TTGTGAGTTCGGGCCTC	67	7.82527	0.0156837
tRNA-Ile-TAT-2-3	chr6:27631421:27631514:+	TTGTGAGTTCGAGCCTCACCTGGAGCATGTTTT	67	6.64211	0.0203339
tRNA-Ile-TAT-2-3	chr6:27631421:27631514:+	TTGTGAGTTCGTGCCTC	67	6.32164	0.0452936
tRNA-iMet-CAT-1-1	chr1:153671250:153671321:+	TCGATGGATCGAAACCATCCTCTGCTACC	45	6.67772	4.75e-11
tRNA-iMet-CAT-1-1	chr1:153671250:153671321:+	TCGATGGATCGAAACCATCCTCTGCTACCA	45	5.82907	1.35e-08
tRNA-iMet-CAT-1-1	chr1:153671250:153671321:+	TCGATGGATCGAAACCATCCTCTGCT	45	11.2882	1.44e-05
tRNA-iMet-CAT-1-1	chr1:153671250:153671321:+	TCGATGGATCGTAAC	45	7.87799	0.0257864
tRNA-iMet-CAT-1-1	chr1:153671250:153671321:+	TCGATGGATCGTAACC	45	6.27	0.0430834
tRNA-iMet-CAT-1-2	chr6:26286526:26286597:+	TCGATGGATCGAAACCATCCTCTGCT	45	11.2882	1.44e-05
tRNA-iMet-CAT-1-2	chr6:26286526:26286597:+	TCGATGGATCGTAAC	45	7.87799	0.0257864
tRNA-iMet-CAT-1-2	chr6:26286526:26286597:+	TCGATGGATCGTAACC	45	6.27	0.0430834
tRNA-iMet-CAT-1-3	chr6:26313124:26313195:-	TCGATGGATCGAAACCATCCTCTGCT	45	11.2882	1.44e-05
tRNA-iMet-CAT-1-3	chr6:26313124:26313195:-	TCGATGGATCGTAAC	45	7.87799	0.0257864
tRNA-iMet-CAT-1-3	chr6:26313124:26313195:-	TCGATGGATCGTAACC	45	6.27	0.0430834
tRNA-iMet-CAT-1-4	chr6:26330301:26330372:-	TCGATGGATCGAAACCATCCTCTGCT	45	11.2882	1.44e-05
tRNA-iMet-CAT-1-4	chr6:26330301:26330372:-	TCGATGGATCGTAAC	45	7.87799	0.0257864
tRNA-iMet-CAT-1-4	chr6:26330301:26330372:-	TCGATGGATCGTAACC	45	6.27	0.0430834
tRNA-iMet-CAT-1-5	chr6:27332985:27333056:-	TCGATGGATCGAAACCATCCTCTGCTACCA	45	5.82907	1.35e-08
tRNA-iMet-CAT-1-5	chr6:27332985:27333056:-	TCGATGGATCGAAACCATCCTCTGCT	45	11.2882	1.44e-05
tRNA-iMet-CAT-1-5	chr6:27332985:27333056:-	TCGATGGATCGTAAC	45	7.87799	0.0257864
tRNA-iMet-CAT-1-5	chr6:27332985:27333056:-	TCGATGGATCGTAACC	45	6.27	0.0430834
tRNA-iMet-CAT-1-6	chr6:27592821:27592892:-	TCGATGGATCGAAACCATCCTCTGCT	45	11.2882	1.44e-05
tRNA-iMet-CAT-1-6	chr6:27592821:27592892:-	TCGATGGATCGTAAC	45	7.87799	0.0257864
tRNA-iMet-CAT-1-6	chr6:27592821:27592892:-	TCGATGGATCGTAACC	45	6.27	0.0430834
tRNA-iMet-CAT-1-7	chr6:27902493:27902564:-	TCGATGGATCGAAACCATCCTCTGCT	45	11.2882	1.44e-05
tRNA-iMet-CAT-1-7	chr6:27902493:27902564:-	TCGATGGATCGTAAC	45	7.87799	0.0257864
tRNA-iMet-CAT-1-7	chr6:27902493:27902564:-	TCGATGGATCGAAACCATCCTCTGCTATTTT	45	7.75015	0.0411736
tRNA-iMet-CAT-1-7	chr6:27902493:27902564:-	TCGATGGATCGTAACC	45	6.27	0.0430834
tRNA-iMet-CAT-1-8	chr17:82494721:82494792:-	TCGATGGATCGAAACCATCCTCTGCT	45	11.2882	1.44e-05
tRNA-iMet-CAT-1-8	chr17:82494721:82494792:-	TCGATGGATCGAAACCATCCTCTGCTATAGACTCCCTTTT	45	8.87299	0.0145365
tRNA-iMet-CAT-1-8	chr17:82494721:82494792:-	TCGATGGATCGTAAC	45	7.87799	0.0257864
tRNA-iMet-CAT-1-8	chr17:82494721:82494792:-	TCGATGGATCGTAACC	45	6.27	0.0430834
tRNA-Lys-CTT-1-1	chr14:58239895:58239967:-	TCGTGGGTTCGAGCCCCACGTTGGGCGCC	46	6.97347	2.69e-06
tRNA-Lys-CTT-1-1	chr14:58239895:58239967:-	TCGTGGGTTCGAGCCCCACGTTGGGCGCGGATTGTAACTTT	46	10.346	0.000296141
tRNA-Lys-CTT-1-1	chr14:58239895:58239967:-	TCGTGGGTTCGAGCCCCACGTTGGGCGCGGGTTGTAACTTT	46	8.35142	0.00164983
tRNA-Lys-CTT-1-1	chr14:58239895:58239967:-	TCGTGGGTTCGAGCCCCACGTTGGGCGCGGGTTGTAACTTTT	46	6.70693	0.006583
tRNA-Lys-CTT-1-2	chr15:78860562:78860634:+	TCGTGGGTTCGAGCCCCACGTTGGGCGGGTTTGTTT	46	8.7843	0.000373303
tRNA-Lys-CTT-2-1	chr1:146039401:146039473:+	TCGTGGGTTCGAGCCCCACGTTGGGCGCTGTGTTTT	46	7.29	2.66e-06
tRNA-Lys-CTT-2-1	chr1:146039401:146039473:+	TCGTGGGTTCGAGCCCCACGTTGGGCGCC	46	6.97347	2.69e-06
tRNA-Lys-CTT-2-1	chr1:146039401:146039473:+	TCGTGGGTTCGTGCCCCACGTTGGGCGCTGTGTTTT	46	7.46817	0.00150829
tRNA-Lys-CTT-2-1	chr1:146039401:146039473:+	TCGTGGGTTCGTGCCCCACGTTGGGCGCTGTGTTTTT	46	8.66387	0.0108052
tRNA-Lys-CTT-2-1	chr1:146039401:146039473:+	TCGTGGGTTCGTGCCCCACGTTGGGCGCTGTGTTT	46	7.84092	0.0142708
tRNA-Lys-CTT-2-1	chr1:146039401:146039473:+	TCGTGGGTTCGGGCCCCACGTTGGGCGCTGTGTTTT	46	7.8752	0.0430834
tRNA-Lys-CTT-2-2	chr5:181207755:181207827:+	CTCGTGGGTTCGAGCCCCACGTTGGGCGCCA	45	10.5938	0.000602289
tRNA-Lys-CTT-2-2	chr5:181207755:181207827:+	TCGTGGGTTCGTGCCCCACGTTGGGCGCCA	46	7.8485	1.7e-11
tRNA-Lys-CTT-2-2	chr5:181207755:181207827:+	TCGTGGGTTCGAGCCCCACGTTGGGCGCCA	46	6.35734	9.65e-08
tRNA-Lys-CTT-2-2	chr5:181207755:181207827:+	TCGTGGGTTCGAGCCCCACGTTGGGCGCC	46	6.97347	2.69e-06
tRNA-Lys-CTT-2-2	chr5:181207755:181207827:+	TCGTGGGTTCGGGCCCCACGTTGGGCGCCA	46	6.97069	0.0019622
tRNA-Lys-CTT-2-2	chr5:181207755:181207827:+	TCGTGGGTTCGAGCCTCACGTTGGGCGCCA	46	8.57318	0.00635572
tRNA-Lys-CTT-2-2	chr5:181207755:181207827:+	TCGTGGGTTCGCGCCCCACGTTGGGCGCCA	46	9.06534	0.00927348
tRNA-Lys-CTT-2-2	chr5:181207755:181207827:+	CCGTGGGTTCGAGCCCCACGTTGGGCGCCA	46	6.13945	0.01168
tRNA-Lys-CTT-2-2	chr5:181207755:181207827:+	TCTTGGGTTCGAGCCCCACGTTGGGCGCCA	46	8.02293	0.0149893
tRNA-Lys-CTT-2-2	chr5:181207755:181207827:+	TCGTGGGTTCGAGCCCCACGTTAGGCGCCA	46	7.1641	0.0224327
tRNA-Lys-CTT-2-2	chr5:181207755:181207827:+	TCGTGGGTTCGAGCCCCACGTTGGGCACCA	46	8.57206	0.0230171
tRNA-Lys-CTT-2-2	chr5:181207755:181207827:+	TCGTGGGTTCGAGTCCCACGTTGGGCGCCA	46	7.86871	0.0254765
tRNA-Lys-CTT-2-2	chr5:181207755:181207827:+	TCGTGGGTTCGAGCCCCACGGTGGGCGCCA	46	5.32519	0.0368209
tRNA-Lys-CTT-2-2	chr5:181207755:181207827:+	TCGTGGGTTCGAGCCCCACGTTGGACGCCA	46	8.68264	0.0368624
tRNA-Lys-CTT-2-2	chr5:181207755:181207827:+	TCGTGGGTTCGAGCCCTACGTTGGGCGCCA	46	8.12724	0.0406104
tRNA-Lys-CTT-2-2	chr5:181207755:181207827:+	TCGTGGGTTTGAGCCCCACGTTGGGCGCCA	46	8.00832	0.0428185
tRNA-Lys-CTT-2-4	chr6:26556546:26556618:+	TCGTGGGTTCGAGCCCCACGTTGGGCGCC	46	6.97347	2.69e-06
tRNA-Lys-CTT-4-1	chr16:3191501:3191573:+	TCGTGGGTTCGAGCCCCACGTTGGGCGCC	46	6.97347	2.69e-06
tRNA-Lys-CTT-4-1	chr16:3191501:3191573:+	TCGTGGGTTCGAGCCCCACGTTGGGCGACTTGTTT	46	6.16614	0.0487997
tRNA-Lys-CTT-9-1	chr5:26198430:26198502:-	TCGTGGGTTCGAGCCCCACGTTGGGCACCA	46	8.57206	0.0230171
tRNA-Lys-TTT-3-1	chr1:204506527:204506599:+	TCCAGGGTTCAGGTCCCTGTTCGGGCGTTTGTAGTTTT	46	9.97278	1.23e-06
tRNA-Lys-TTT-3-1	chr1:204506527:204506599:+	TCCAGGGTTCAAGTCCCTGTTCGGGCGTTTGTAGTTTT	46	6.56603	1.45e-06
tRNA-Lys-TTT-3-1	chr1:204506527:204506599:+	TCCAGGGTTCAGGTCCCTGTTCGGGCGTTTGTAGTTT	46	8.71792	0.00119775
tRNA-Lys-TTT-3-1	chr1:204506527:204506599:+	TCCAGGGTTCAAGTCCCTGTTCGGGCGC	46	9.53586	0.00129533
tRNA-Lys-TTT-3-1	chr1:204506527:204506599:+	TCCAGGGTTCAAGTCCCTGTTCGGGCGTTTGTAGTTT	46	6.34661	0.0271904
tRNA-Lys-TTT-3-2	chr1:204507030:204507102:-	TCCAGGGTTCAAGTCCCTGTTCGGGCGCC	46	7.93972	4.51e-09
tRNA-Lys-TTT-3-2	chr1:204507030:204507102:-	TCCAGGGTTCAAGTCCCTGTTCGGGCGC	46	9.53586	0.00129533
tRNA-Lys-TTT-3-2	chr1:204507030:204507102:-	TCCAGGGTTCAGGTCCCTGTTCGGGCGCC	46	9.29678	0.00772558
tRNA-Lys-TTT-3-2	chr1:204507030:204507102:-	TCCAGGGTTCATGTCCCTGTTCGGGCGCC	46	7.32184	0.022208
tRNA-Lys-TTT-3-2	chr1:204507030:204507102:-	TCCAGGGTTCAGGTCCCTGTTCGGGCGTCTTGTTCTCTTT	46	8.36673	0.0285093
tRNA-Lys-TTT-3-3	chr6:28951029:28951101:+	TCCAGGGTTCAAGTCCCTGTTCGGGCGC	46	9.53586	0.00129533
tRNA-Lys-TTT-3-4	chr11:59560335:59560407:-	TCCAGGGTTCAAGTCCCTGTTCGGGCGC	46	9.53586	0.00129533
tRNA-Lys-TTT-3-5	chr17:8119155:8119227:+	CTCCAGGGTTCAAGTCCCTGTTCGGGCGCCA	45	7.04784	0.0233448
tRNA-Lys-TTT-3-5	chr17:8119155:8119227:+	TCCAGGGTTCATGTCCCTGTTCGGGCGCCA	46	7.94199	8.34e-11
tRNA-Lys-TTT-3-5	chr17:8119155:8119227:+	TCCAGGGTTCAAGTCCCTGTTCAGGCGCCA	46	7.74859	1.25e-09
tRNA-Lys-TTT-3-5	chr17:8119155:8119227:+	TCCAGGGTTCAAGTCCCTGTTCGGGCGCC	46	7.93972	4.51e-09
tRNA-Lys-TTT-3-5	chr17:8119155:8119227:+	TCCAGGGTTCAAGTCCCTGTTCGGGCGCCA	46	6.26859	4.33e-08
tRNA-Lys-TTT-3-5	chr17:8119155:8119227:+	TCCAGGGTTCAGGTCCCTGTTCGGGCGCCA	46	7.32456	6.47e-08
tRNA-Lys-TTT-3-5	chr17:8119155:8119227:+	CCCAGGGTTCAAGTCCCTGTTCGGGCGCCA	46	7.15846	1.58e-07
tRNA-Lys-TTT-3-5	chr17:8119155:8119227:+	TCCAGGGTTCACGTCCCTGTTCGGGCGCCA	46	10.3575	6.75e-05
tRNA-Lys-TTT-3-5	chr17:8119155:8119227:+	TCCAGGGTTCAAGTCCCTGTTCGGGCGGCATGTCTTTGCTTT	46	8.5102	0.000195032
tRNA-Lys-TTT-3-5	chr17:8119155:8119227:+	TCCAGGGTTCAAGTCCCTGTTCGGTCGCCA	46	10.5935	0.00105274
tRNA-Lys-TTT-3-5	chr17:8119155:8119227:+	TCCAGGGTTCAAGTCCCTGTTCGGGCGC	46	9.53586	0.00129533
tRNA-Lys-TTT-3-5	chr17:8119155:8119227:+	TCCAGGGTTCAAGTCCCTGTTCGGGCGGCATGTCTTTGCTTTT	46	8.51497	0.00414021
tRNA-Lys-TTT-3-5	chr17:8119155:8119227:+	TCCAGGGTTCAGGTCCCTGTTCGGGCGCC	46	9.29678	0.00772558
tRNA-Lys-TTT-3-5	chr17:8119155:8119227:+	TCCAGGGTTCAATTCCCTGTTCGGGCGCCA	46	9.27381	0.00940164
tRNA-Lys-TTT-3-5	chr17:8119155:8119227:+	TCCAGGGTTCAAGTCCCTGTTCGGGCGGCATGTCTTT	46	8.47051	0.0106845
tRNA-Lys-TTT-3-5	chr17:8119155:8119227:+	TCCAGGGTTCATGTCCCTGTTCGGGCGCC	46	7.32184	0.022208
tRNA-Lys-TTT-3-5	chr17:8119155:8119227:+	TCCAGGGTTCAAGTCCCTTTTCGGGCGCCA	46	9.19905	0.0233448
tRNA-Lys-TTT-3-5	chr17:8119155:8119227:+	TCCAGGGTTTAAGTCCCTGTTCGGGCGCCA	46	8.531	0.0236663
tRNA-Lys-TTT-3-5	chr17:8119155:8119227:+	TCCAGGGTTCAAGTCTCTGTTCGGGCGCCA	46	7.95406	0.0306702
tRNA-Lys-TTT-3-5	chr17:8119155:8119227:+	TCCAGGGTTCAAGTCCCTGTTCGGGCACCA	46	8.10951	0.0499281
tRNA-Lys-TTT-5-1	chr11:59556429:59556501:+	TCCAGGGTTCAAGTCCCTGTTCGGGCGGATGCTGTTTT	46	7.89209	0.031243
tRNA-Lys-TTT-6-1	chr6:27334990:27335062:-	TCCAGGGTTCAAGTCCCTGTTCAGGCGCCA	46	7.74859	1.25e-09
tRNA-Lys-TTT-6-1	chr6:27334990:27335062:-	TCCAGGGTTCATGTCCCTGTCCAGGCGCCA	46	8.96196	5.06e-09
tRNA-Lys-TTT-6-1	chr6:27334990:27335062:-	TCCAGGGTTCAGGTCCCTGTCCAGGCGCCA	46	8.65617	8.93e-08
tRNA-Lys-TTT-6-1	chr6:27334990:27335062:-	TCCAGGGTTCAAGTCCCTGTCCAGGCGCCA	46	6.54828	3.34e-05
tRNA-Met-CAT-1-1	chr8:123157230:123157302:-	TCGTGAGTTCGTTCCTCACACGGGGCACCA	46	6.88959	7.37e-15
tRNA-Met-CAT-1-1	chr8:123157230:123157302:-	TCGTGAGTTCGTTCCTCACACGGGGCACAATAATTT	46	6.73276	1.7e-11
tRNA-Met-CAT-1-1	chr8:123157230:123157302:-	TCGTGAGTTCGAGCCTCACACGGGGCACC	46	13.5998	1.11e-08
tRNA-Met-CAT-1-1	chr8:123157230:123157302:-	TCGTGAGTTCGAGCCTCACACGGGGCACCA	46	6.42448	6.47e-08
tRNA-Met-CAT-1-1	chr8:123157230:123157302:-	TCGTGAGTTCGTTCCTCACACGGGGCACAATAATTTT	46	7.61286	1.61e-07
tRNA-Met-CAT-1-1	chr8:123157230:123157302:-	TCGTGAGTTCGATCCTCACACGGGGCACAATAATTT	46	6.10675	3.14e-07
tRNA-Met-CAT-1-1	chr8:123157230:123157302:-	TCGTGAGTTCGATCCTCACACGGGGCACCA	46	5.31085	2.53e-05
tRNA-Met-CAT-1-1	chr8:123157230:123157302:-	TCGTGAGTTCGGTCCTCACACGGGGCACAATAATTT	46	6.63371	3.34e-05
tRNA-Met-CAT-1-1	chr8:123157230:123157302:-	TCGTGAGTTCGGTCCTCACACGGGGCACAATAATTTT	46	10.3826	0.000686474
tRNA-Met-CAT-1-1	chr8:123157230:123157302:-	TCGTGAGTTCGATCCTCACACGGGGCACC	46	6.34345	0.00198937
tRNA-Met-CAT-1-1	chr8:123157230:123157302:-	TCGTGAGTTCGGTCCTCACACGGGGCACCA	46	6.40235	0.00200617
tRNA-Met-CAT-1-1	chr8:123157230:123157302:-	TCGTGAGTTCGATCCTCACACGGGGCACAATAATTTT	46	6.20762	0.0205538
tRNA-Met-CAT-2-1	chr16:71426493:71426565:+	TCCTGAGTTCGAGCCTCAGAGAGGGCACCA	46	7.10195	8.58e-06
tRNA-Met-CAT-3-1	chr6:28944575:28944647:+	TCCTGAGTTCGAACCTC	46	9.62403	0.0050928
tRNA-Met-CAT-3-1	chr6:28944575:28944647:+	TCCTGAGTTCGTACCTC	46	8.04644	0.0223927
tRNA-Met-CAT-3-2	chr6:28953265:28953337:-	TCCTGAGTTCGAACCTCAGAGGGGGCACCA	46	5.89792	6.72e-07
tRNA-Met-CAT-3-2	chr6:28953265:28953337:-	TCCTGAGATCGTACCTCAGAGGGGGCAGCTGCCATTT	46	10.7377	4.18e-05
tRNA-Met-CAT-3-2	chr6:28953265:28953337:-	TCCTGAGTTCGAACCTCAGAGGGGGCACC	46	8.88653	0.0014684
tRNA-Met-CAT-3-2	chr6:28953265:28953337:-	TCCTGAGTTCGAACCTC	46	9.62403	0.0050928
tRNA-Met-CAT-3-2	chr6:28953265:28953337:-	TCCTGAGTTCGTACCTC	46	8.04644	0.0223927
tRNA-Met-CAT-3-2	chr6:28953265:28953337:-	TCCTGAGATCGTACCTCAGAGGGGGCAGCTGCCATTTT	46	8.33576	0.0235967
tRNA-Met-CAT-4-1	chr6:26735370:26735442:-	TCCTGAGTTCGAGCCTCAGAGAGGGCACCA	46	7.10195	8.58e-06
tRNA-Met-CAT-4-2	chr6:26743263:26743335:+	TCCTGAGTTCGAGCCTCAGAGAGGGCACCA	46	7.10195	8.58e-06
tRNA-Met-CAT-4-3	chr6:26766234:26766306:+	TCCTGAGTTCGAGCCTCAGAGAGGGCACCA	46	7.10195	8.58e-06
tRNA-Met-CAT-5-1	chr6:26701483:26701555:+	TCCTGAGTTCGAGCCTCAGAGAGGGCACCA	46	7.10195	8.58e-06
tRNA-Met-CAT-5-2	chr6:26800113:26800185:-	TCCTGAGTTCGAGCCTCAGAGAGGGCACCA	46	7.10195	8.58e-06
tRNA-Met-CAT-6-1	chr16:87384022:87384094:-	TCGTGAGTTCGAGCCTCACACGGGGCACC	46	13.5998	1.11e-08
tRNA-Met-CAT-7-1	chr6:57842214:57842286:-	TCCTGAGTTCGAGCCTCAGAGAGGGCACCA	46	7.10195	8.58e-06
tRNA-Phe-GAA-1-2	chr6:28981672:28981744:-	TCCCTGGTTCGATCCCGGGTTTCGGCACCA	46	6.00845	3.2e-08
tRNA-Phe-GAA-1-3	chr11:59557497:59557569:-	TCCCTGGTTCGATCCCGGGTTTCGGCAGACCTTT	46	8.0608	0.0174797
tRNA-Phe-GAA-1-4	chr12:124927843:124927915:-	TCCCTGGTTCGATCCCGGGTTTCGGCACCA	46	6.00845	3.2e-08
tRNA-Phe-GAA-1-4	chr12:124927843:124927915:-	TCCCTGGTTCGATCCCGGGTTTCGGCACC	46	7.68918	1.57e-05
tRNA-Phe-GAA-1-4	chr12:124927843:124927915:-	TCCCTGGTTCGATCCCGGGTTTCGGCACTTCCTCCTTT	46	7.91948	5.68e-05
tRNA-Phe-GAA-1-4	chr12:124927843:124927915:-	TCCCTGGTTCGATCCCGGGTTTCGGCACTTCCTCTTTT	46	10.1486	9.93e-05
tRNA-Phe-GAA-1-4	chr12:124927843:124927915:-	TCCCTGGTTCGATCCCGGGTTTCGGCACTTCCTCCTTTT	46	8.23584	0.0018754
tRNA-Phe-GAA-1-4	chr12:124927843:124927915:-	TCCCTGGTTCGATCCCGGGTTTCGGCACTTCCTCTTT	46	5.52097	0.00559789
tRNA-Phe-GAA-1-4	chr12:124927843:124927915:-	TCCCTGGTTCGTTCCCGGGTTTCGGCACTTCCTCTTT	46	8.89595	0.0123511
tRNA-Phe-GAA-1-5	chr13:94549650:94549722:-	TCCCTGGTTCGATCCCGGGTTTCGGCACCA	46	6.00845	3.2e-08
tRNA-Phe-GAA-1-5	chr13:94549650:94549722:-	TCCCTGGTTCGATCCCGGGTTTCGGCACC	46	7.68918	1.57e-05
tRNA-Phe-GAA-1-5	chr13:94549650:94549722:-	TCCCTGGTTCGATCCCGGGTTTCGGCAGCTACTTT	46	8.46008	5.91e-05
tRNA-Phe-GAA-1-6	chr19:1383362:1383434:-	TCCCTGGTTCGATCCCGGGTTTCGGCACCA	46	6.00845	3.2e-08
tRNA-Phe-GAA-2-1	chr11:59566380:59566452:-	TCCCTGGTTCAATCCCGGGTTTCGGCACCA	46	4.63959	0.00497849
tRNA-Phe-GAA-3-1	chr6:28807833:28807905:-	TCCCTGGTTCAATCCCGGGTTTCGGCAGTTGCATTTT	46	9.16201	0.00862918
tRNA-Pro-AGG-2-4	chr11:76235513:76235584:+	TCCCGGGTTCAAATCCCGGACGAGCCCCCA	45	4.47113	0.00545074
tRNA-Pro-AGG-2-5	chr14:20609336:20609407:-	TCCCGGGTTCATATCCCGGACGAGCCCTGTTCCTTT	45	7.13317	0.0430834
tRNA-Pro-TGG-3-4	chr16:3184133:3184204:-	TCCCGGGTTCAAATCCCGGACGAGCCCCCA	45	4.47113	0.00545074
tRNA-Pro-TGG-3-5	chr16:3188094:3188165:+	TCCCGGGTTCAAATCCCGGACGAGCCCCCA	45	4.47113	0.00545074
tRNA-Thr-TGT-2-1	chr1:222465005:222465077:+	TCGCGAGTTCGATCCTCGCTGGGGCCTCCA	46	5.63793	6.8e-07
tRNA-Thr-TGT-3-1	chr14:20613790:20613862:-	TCGCGAGTTCATTTCTCGCTGGGGCCTGTGTGTTTTT	46	7.505	1.42e-12
tRNA-Thr-TGT-3-1	chr14:20613790:20613862:-	TCGCGAGTTCATTTCTCGCTGGGGCCTGTGTGTTTT	46	7.75388	4.23e-11
tRNA-Thr-TGT-3-1	chr14:20613790:20613862:-	TCGCGAGTTCATTTCTCGCTGGGGCCTGTGTGTTT	46	7.74434	1.25e-09
tRNA-Thr-TGT-3-1	chr14:20613790:20613862:-	TCGCGAGTTCATTTCTCGCTGGGGCCTGTGTGTTTTTT	46	7.0116	1.61e-07
tRNA-Thr-TGT-3-1	chr14:20613790:20613862:-	TCGCGAGTTCATTTCTCGCTGGGGCCTGTGTGTT	46	11.0893	0.000140979
tRNA-Thr-TGT-3-1	chr14:20613790:20613862:-	CCGCGAGTTCATTTCTCGCTGGGGCCTGTGTGTTTTT	46	8.51091	0.0271904
tRNA-Thr-TGT-3-1	chr14:20613790:20613862:-	CCGCGAGTTCATTTCTCGCTGGGGCCTGTGTGTTT	46	8.10038	0.0419006
tRNA-Thr-TGT-4-1	chr14:20631160:20631232:-	TCGCGAGTTCAAATCTCGCTGGGGCCTCCA	46	5.31351	0.00119775
tRNA-Thr-TGT-4-1	chr14:20631160:20631232:-	TCGCGAGTTCAAATCTCGCTGGGGCCTC	46	8.287	0.0285093
tRNA-Thr-TGT-4-1	chr14:20631160:20631232:-	TCGCGAGTTCAAATCTCGCTGGGGCCTCC	46	8.10411	0.0300433
tRNA-Thr-TGT-4-1	chr14:20631160:20631232:-	TGGGGCCTCGGCTGTAGGAATACTTTT	65	5.81516	0.0161266
tRNA-Thr-TGT-6-1	chr5:181191687:181191758:-	TCGCGAGTTCAAATCTCGCTGGGGCCTCCA	45	5.31351	0.00119775
tRNA-Thr-TGT-6-1	chr5:181191687:181191758:-	TCGCGAGTTCAAATCTCGCTGGGGCCTCC	45	8.10411	0.0300433
tRNA-Thr-TGT-6-1	chr5:181191687:181191758:-	TGGGGCCTGCTTCCGTCTTT	64	3.50394	0.0405313
tRNA-Trp-CCA-1-1	chr17:8220869:8220940:-	TTGCGTGTTCAAATCACGTCGGGGTCAC	45	10.7026	9.97e-05
tRNA-Trp-CCA-1-1	chr17:8220869:8220940:-	TTGCGTGTTCAAATCACGTCGGGGTCAAACAAAACATTGTTT	45	9.36623	0.00784656
tRNA-Trp-CCA-1-1	chr17:8220869:8220940:-	TTGCGTGTTCATATC	45	8.2548	0.0378732
tRNA-Trp-CCA-2-1	chr17:19508181:19508252:+	TTGCGTGTTCAAGTCACGTCGGGGTCACC	45	8.13459	3.56e-05
tRNA-Trp-CCA-2-1	chr17:19508181:19508252:+	AAGGTTGGGTTTTTTT	71	6.02624	0.0349838
tRNA-Trp-CCA-3-1	chr6:26319102:26319173:-	TTGCGTGTTCAAATCACGTCGGGGTCAC	45	10.7026	9.97e-05
tRNA-Trp-CCA-3-1	chr6:26319102:26319173:-	TTGCGTGTTCATATC	45	8.2548	0.0378732
tRNA-Trp-CCA-3-2	chr6:26331444:26331515:-	TTGCGTGTTCAAATCACGTCGGGGTCACCA	45	6.70688	2.8e-11
tRNA-Trp-CCA-3-2	chr6:26331444:26331515:-	TTGCGTGTTCAAATCACGTCGGGGTCACC	45	8.40392	4.2e-10
tRNA-Trp-CCA-3-2	chr6:26331444:26331515:-	TTGCGTGTTCAGATCACGTCGGGGTCACCA	45	7.41449	4.27e-08
tRNA-Trp-CCA-3-2	chr6:26331444:26331515:-	TTGCGTGTTCAAGTCACGTCGGGGTCACCA	45	6.35052	3.14e-07
tRNA-Trp-CCA-3-2	chr6:26331444:26331515:-	TTGCGTGTTCATATCACGTCGGGGTCACCA	45	7.463	3.49e-07
tRNA-Trp-CCA-3-2	chr6:26331444:26331515:-	TTGCGTGTTCGAATCACGTCGGGGTCACCA	45	9.80459	3.3e-05
tRNA-Trp-CCA-3-2	chr6:26331444:26331515:-	TTGCGTGTTCAAGTCACGTCGGGGTCACC	45	8.13459	3.56e-05
tRNA-Trp-CCA-3-2	chr6:26331444:26331515:-	TTGCGTGTTCAAATCACGTCGGGGTCAC	45	10.7026	9.97e-05
tRNA-Trp-CCA-3-2	chr6:26331444:26331515:-	CTGCGTGTTCAAATCACGTCGGGGTCACCA	45	7.53497	0.000384763
tRNA-Trp-CCA-3-2	chr6:26331444:26331515:-	TTGCGTGTTCAAATCACGTCGGGGCCACCA	45	10.1702	0.001184
tRNA-Trp-CCA-3-2	chr6:26331444:26331515:-	TTGCGTGTTCAAATCACGTCGGGGTCATCA	45	9.08606	0.00831178
tRNA-Trp-CCA-3-2	chr6:26331444:26331515:-	TTGCGTGTTCAAATCACGTCAGGGTCACCA	45	8.12559	0.0125214
tRNA-Trp-CCA-3-2	chr6:26331444:26331515:-	TTGCGTGTTCAAATCACGTCGGGGTCACTA	45	8.74965	0.0140774
tRNA-Trp-CCA-3-2	chr6:26331444:26331515:-	TTGCGTGTTCATATCACGTCGGGGTCACC	45	7.9567	0.017923
tRNA-Trp-CCA-3-2	chr6:26331444:26331515:-	TTGCGTGTTCACATCACGTCGGGGTCACCA	45	7.1298	0.0188192
tRNA-Trp-CCA-3-2	chr6:26331444:26331515:-	TTGCGTGTTTAAATCACGTCGGGGTCACCA	45	8.37284	0.0319059
tRNA-Trp-CCA-3-2	chr6:26331444:26331515:-	TTGCGTGTTCATATC	45	8.2548	0.0378732
tRNA-Trp-CCA-3-2	chr6:26331444:26331515:-	TGCGTGTTCGAATCACGTCGGGGTCACCA	46	3.088	0.000134094
tRNA-Trp-CCA-3-2	chr6:26331444:26331515:-	GCGTGTTCAAGTCACGTCGGGGTCACCA	47	6.7142	2.32e-05
tRNA-Trp-CCA-3-2	chr6:26331444:26331515:-	GCGTGTTCAAATCACGTCGGGGTCACCA	47	5.15264	0.00221574
tRNA-Trp-CCA-3-2	chr6:26331444:26331515:-	GCGTGTTCGAATCACGTCGGGGTCACCA	47	3.69419	0.0432314
tRNA-Trp-CCA-3-3	chr17:8186358:8186429:+	TTGCGTGTTCAAATCACGTCGGGGTCACC	45	8.40392	4.2e-10
tRNA-Trp-CCA-3-3	chr17:8186358:8186429:+	TTGCGTGTTCAAGTCACGTCGGGGTCACC	45	8.13459	3.56e-05
tRNA-Trp-CCA-3-3	chr17:8186358:8186429:+	TTGCGTGTTCAAATCACGTCGGGGTCAC	45	10.7026	9.97e-05
tRNA-Trp-CCA-3-3	chr17:8186358:8186429:+	TTGCGTGTTCATATCACGTCGGGGTCACC	45	7.9567	0.017923
tRNA-Trp-CCA-3-3	chr17:8186358:8186429:+	TTGCGTGTTCATATC	45	8.2548	0.0378732
tRNA-Trp-CCA-4-1	chr12:98504252:98504323:+	CTGCGTGTTCGTATC	45	8.08078	1.76e-06
tRNA-Trp-CCA-4-1	chr12:98504252:98504323:+	CTGCGTGTTCGTATCAC	45	10.672	0.000293658
tRNA-Trp-CCA-4-1	chr12:98504252:98504323:+	CTGCGTGTTCGAATC	45	9.18166	0.000728601
tRNA-Trp-CCA-4-1	chr12:98504252:98504323:+	CTGCGTGTTCGAATCACGTCGGGGTC	45	7.17676	0.0462374
tRNA-Trp-CCA-5-1	chr7:99469684:99469755:+	TTGCGTGTTCAAATCACGTCGGGGTCAC	45	10.7026	9.97e-05
tRNA-Trp-CCA-5-1	chr7:99469684:99469755:+	TTGCGTGTTCATATC	45	8.2548	0.0378732
tRNA-Tyr-GTA-1-1	chr6:26568858:26568948:+	TAGGTCGCTGGTTCG	60	-5.41994	0.0407059
tRNA-Tyr-GTA-2-1	chr2:27050782:27050870:+	TAGGTCGCTGGTTCG	58	-5.41994	0.0407059
tRNA-Tyr-GTA-2-1	chr2:27050782:27050870:+	TCGCTGGTTCGATTCCGGCTCGAAGGACC	62	8.19999	1.7e-11
tRNA-Tyr-GTA-2-1	chr2:27050782:27050870:+	TCGCTGGTTCGTTTCCGGCTCGAAGGACC	62	8.02341	4.47e-09
tRNA-Tyr-GTA-2-1	chr2:27050782:27050870:+	TCGCTGGTTCGTTTCCGGCTCGAAGGACTTCGTCTGTAATTTT	62	7.09626	4.47e-09
tRNA-Tyr-GTA-2-1	chr2:27050782:27050870:+	TCGCTGGTTCGATTCCGGCTCGAAGGACCA	62	6.51933	1.11e-08
tRNA-Tyr-GTA-2-1	chr2:27050782:27050870:+	TCGCTGGTTCGTTTCCGGCTCGAAGGAC	62	10.6049	4.02e-07
tRNA-Tyr-GTA-2-1	chr2:27050782:27050870:+	TCGCTGGTTCGTTTCCGGCTCGAAGGACTTCGTCTGTAATTTTT	62	8.00221	2.71e-05
tRNA-Tyr-GTA-2-1	chr2:27050782:27050870:+	TCGCTGGTTCGATTCCGGCTCGAAGGACTTCGTCTGTAATTTT	62	5.35714	2.84e-05
tRNA-Tyr-GTA-2-1	chr2:27050782:27050870:+	TCGCTGGTTCGTTTC	62	9.88693	0.000397136
tRNA-Tyr-GTA-2-1	chr2:27050782:27050870:+	TCGCTGGTTCGATTCCGGCTCGAAGGACTTCGTCTGTAATTTTT	62	6.085	0.000531416
tRNA-Tyr-GTA-2-1	chr2:27050782:27050870:+	TCGCTGGTTCGATTCCGGCTCGAAGGACTTCGTCTGTAATTT	62	5.2466	0.000632706
tRNA-Tyr-GTA-2-1	chr2:27050782:27050870:+	TCGCTGGTTCGTTTCC	62	8.929	0.0041179
tRNA-Tyr-GTA-2-1	chr2:27050782:27050870:+	TCGCTGGTTCGATTCCGGCTCGAAGGAC	62	6.76906	0.00556382
tRNA-Tyr-GTA-2-1	chr2:27050782:27050870:+	TCGCTGGTTCGTTTCCGGCTCGAAGGACTA	62	9.59296	0.00666962
tRNA-Tyr-GTA-2-1	chr2:27050782:27050870:+	TCGCTGGTTCGTTTCCGGCTCGAAGGACTTCGTCTGTAATTT	62	7.35724	0.0145365
tRNA-Tyr-GTA-2-1	chr2:27050782:27050870:+	GCTGGTTCGATTCCGGCTCGAAGGACCA	64	3.01041	0.0174816
tRNA-Tyr-GTA-3-1	chr6:26577104:26577192:+	TAGGTCGCTGGTTCG	58	-5.41994	0.0407059
tRNA-Tyr-GTA-3-1	chr6:26577104:26577192:+	TCGCTGGTTCGAATCCGGCTCGGAGGACGGTAGTTTT	62	8.89577	0.0257864
tRNA-Tyr-GTA-3-1	chr6:26577104:26577192:+	TCGCTGGTTCGAATCCGGCTCGGAGGACCA	62	6.1823	0.0314517
tRNA-Tyr-GTA-4-1	chr14:20657464:20657557:-	TAGGTCGCTGGTTCG	63	-5.41994	0.0407059
tRNA-Tyr-GTA-4-1	chr14:20657464:20657557:-	TCGCTGGTTCGTTTC	67	9.88693	0.000397136
tRNA-Tyr-GTA-4-1	chr14:20657464:20657557:-	TCGCTGGTTCGTTTCC	67	8.929	0.0041179
tRNA-Tyr-GTA-5-1	chr8:66113367:66113459:+	TAGGTCGCTGGTTCG	62	-5.41994	0.0407059
tRNA-Tyr-GTA-5-1	chr8:66113367:66113459:+	TCGCTGGTTCGTTTC	66	9.88693	0.000397136
tRNA-Tyr-GTA-5-1	chr8:66113367:66113459:+	TCGCTGGTTCGTTTCC	66	8.929	0.0041179
tRNA-Tyr-GTA-5-1	chr8:66113367:66113459:+	TCGCTGGTTCGATTCCGGCTCGAAGGAGACAAGTGCGGTTTTTT	66	7.29402	0.00578461
tRNA-Tyr-GTA-5-1	chr8:66113367:66113459:+	TCGCTGGTTCGTTTCCGGCTCGAAGGAGACAAGTGCGGTTTT	66	9.46455	0.0102965
tRNA-Tyr-GTA-5-1	chr8:66113367:66113459:+	TCGCTGGTTCGATTCCGGCTCGAAGGAGACAAGTGCGGTTTTTTT	66	8.74435	0.0185988
tRNA-Tyr-GTA-5-1	chr8:66113367:66113459:+	TCGCTGGTTCGTTTCCGGCTCGAAGGAGACAAGTGCGGTTTTTT	66	7.96382	0.0368624
tRNA-Tyr-GTA-5-1	chr8:66113367:66113459:+	TCGCTGGTTCGATTCCGGCTCGAAGGAGACAAGTGCGGTTTTT	66	7.75953	0.0421634
tRNA-Tyr-GTA-5-2	chr8:66113988:66114076:+	TAGGTCGCTGGTTCG	58	-5.41994	0.0407059
tRNA-Tyr-GTA-5-2	chr8:66113988:66114076:+	TCGCTGGTTCGTTTC	62	9.88693	0.000397136
tRNA-Tyr-GTA-5-2	chr8:66113988:66114076:+	TCGCTGGTTCGTTTCC	62	8.929	0.0041179
tRNA-Tyr-GTA-5-3	chr14:20653099:20653192:-	TAGGTCGCTGGTTCG	63	-5.41994	0.0407059
tRNA-Tyr-GTA-5-3	chr14:20653099:20653192:-	TCGCTGGTTCGATTCCGGCTCGAAGGACC	67	8.19999	1.7e-11
tRNA-Tyr-GTA-5-3	chr14:20653099:20653192:-	TCGCTGGTTCGTTTCCGGCTCGAAGGACC	67	8.02341	4.47e-09
tRNA-Tyr-GTA-5-3	chr14:20653099:20653192:-	TCGCTGGTTCGATTCCGGCTCGAAGGACCA	67	6.51933	1.11e-08
tRNA-Tyr-GTA-5-3	chr14:20653099:20653192:-	TCGCTGGTTCGTTTC	67	9.88693	0.000397136
tRNA-Tyr-GTA-5-3	chr14:20653099:20653192:-	TCGCTGGTTCGTTTCC	67	8.929	0.0041179
tRNA-Tyr-GTA-5-3	chr14:20653099:20653192:-	GCTGGTTCGATTCCGGCTCGAAGGACCA	69	3.01041	0.0174816
tRNA-Tyr-GTA-5-4	chr14:20663192:20663285:-	TAGGTCGCTGGTTCG	63	-5.41994	0.0407059
tRNA-Tyr-GTA-5-4	chr14:20663192:20663285:-	TCGCTGGTTCGATTCCGGCTCGAAGGAAGTGCCCGATGCTTT	67	9.24698	2.69e-06
tRNA-Tyr-GTA-5-4	chr14:20663192:20663285:-	TCGCTGGTTCGTTTC	67	9.88693	0.000397136
tRNA-Tyr-GTA-5-4	chr14:20663192:20663285:-	TCGCTGGTTCGTTTCC	67	8.929	0.0041179
tRNA-Tyr-GTA-5-4	chr14:20663192:20663285:-	TCGCTGGTTCGATTCCGGCTCGAAGGAAGTGCCCGATGCTTTT	67	7.36192	0.0108411
tRNA-Tyr-GTA-5-4	chr14:20663192:20663285:-	TCGCTGGTTCGTTTCCGGCTCGAAGGAAGTGCCCGATGCTTTT	67	7.61044	0.0271904
tRNA-Tyr-GTA-5-5	chr14:20683273:20683361:+	TAGGTCGCTGGTTCG	58	-5.41994	0.0407059
tRNA-Tyr-GTA-5-5	chr14:20683273:20683361:+	TCGCTGGTTCGATTCCGGCTCGAAGGAGACGCTGCTGTTT	62	7.81966	1.7e-11
tRNA-Tyr-GTA-5-5	chr14:20683273:20683361:+	TCGCTGGTTCGATTCCGGCTCGAAGGAGACGCTGCTGTTTT	62	6.62822	3.55e-07
tRNA-Tyr-GTA-5-5	chr14:20683273:20683361:+	TCGCTGGTTCGTTTC	62	9.88693	0.000397136
tRNA-Tyr-GTA-5-5	chr14:20683273:20683361:+	TCGCTGGTTCGTTTCC	62	8.929	0.0041179
tRNA-Tyr-GTA-5-5	chr14:20683273:20683361:+	TCGCTGGTTCGTTTCCGGCTCGAAGGAGACGCTGCTGTTT	62	7.37738	0.0214134
tRNA-Tyr-GTA-6-1	chr6:26594874:26594962:+	TAGGTCGCTGGTTCG	58	-5.41994	0.0407059
tRNA-Tyr-GTA-8-1	chr6:26575570:26575659:+	TAGGTCGCTGGTTCG	59	-5.41994	0.0407059
tRNA-Tyr-GTA-8-1	chr6:26575570:26575659:+	TCGCTGGTTCGAATCCGGCTCGAAGGACCA	63	6.35289	8.86e-09
tRNA-Tyr-GTA-8-1	chr6:26575570:26575659:+	TCGCTGGTTCGATTCCGGCTCGAAGGACCA	63	6.51933	1.11e-08
tRNA-Tyr-GTA-8-1	chr6:26575570:26575659:+	TCGCTGGTTCGAATCCGGCTCGAAGGACC	63	11.1327	7.85e-06
tRNA-Tyr-GTA-8-1	chr6:26575570:26575659:+	TCGCTGGTTCGTATCCGGCTCGAAGGACCA	63	7.46169	1.06e-05
tRNA-Tyr-GTA-8-1	chr6:26575570:26575659:+	CCGCTGGTTCGAATCCGGCTCGAAGGACCA	63	8.28498	0.000328159
tRNA-Tyr-GTA-8-1	chr6:26575570:26575659:+	TCGCTGGTTCGGATCCGGCTCGAAGGACCA	63	8.86241	0.0106845
tRNA-Tyr-GTA-8-1	chr6:26575570:26575659:+	TCGCTGGTTCGAATCCGGCTCGGAGGACCA	63	6.1823	0.0314517
tRNA-Tyr-GTA-8-1	chr6:26575570:26575659:+	GCTGGTTCGATTCCGGCTCGAAGGACCA	65	3.01041	0.0174816
tRNA-Val-TAC-1-1	chr11:59550629:59550701:-	TCCTGGGTTCGAGCCCCAGTGGAACCACCA	46	6.80692	6.67e-09
tRNA-Val-TAC-1-1	chr11:59550629:59550701:-	TCCTGGGTTCGAGCCCCAGTGGAACCATCA	46	9.39316	0.00406987
tRNA-Val-TAC-1-1	chr11:59550629:59550701:-	TCCTGGGTTCGAGCCCCAGTGGAACC	46	8.79356	0.0159063
tRNA-Val-TAC-1-1	chr11:59550629:59550701:-	CTGGGTTCGAGCCCCAGTGGAACCACCA	48	5.20982	0.0145365
tRNA-Val-TAC-1-2	chrX:18674909:18674981:-	TCCTGGGTTCGAGCCCCAGTGGAACC	46	8.79356	0.0159063
tRNA-Val-TAC-2-1	chr11:59550987:59551059:-	TCCTGGGTTCGAGCCCCAGTGGAACCACCA	46	6.80692	6.67e-09
tRNA-Val-TAC-2-1	chr11:59550987:59551059:-	TCCTGGGTTCGAGCCCCAGTGGAACCACC	46	7.96768	2.8e-07
tRNA-Val-TAC-2-1	chr11:59550987:59551059:-	CCCTGGGTTCGAGCCCCAGTGGAACCACC	46	9.94791	0.00224653
tRNA-Val-TAC-2-1	chr11:59550987:59551059:-	TCCTGGGTTCGAGCCCCAGTGGAACCACGGCGTGATTCATACCTTT	46	10.6354	0.0103985
tRNA-Val-TAC-2-1	chr11:59550987:59551059:-	TCCTGGGTTCGAGCCCCAGTGGAACCAC	46	7.90018	0.0111351
tRNA-Val-TAC-2-1	chr11:59550987:59551059:-	TCCTGGGTTCGAGCCCCAGTGGAACC	46	8.79356	0.0159063
tRNA-Val-TAC-2-1	chr11:59550987:59551059:-	TCCTGGGTTCGAGCCCCAGTGGAACCACCG	46	8.77962	0.0175694
tRNA-Val-TAC-2-1	chr11:59550987:59551059:-	TCCTGGGTTCGAGCCCCAGTGGAACCACGGCGTGATTCATACCTTTT	46	8.33746	0.0233127
tRNA-Val-TAC-2-1	chr11:59550987:59551059:-	CTGGGTTCGAGCCCCAGTGGAACCACCA	48	5.20982	0.0145365
