# Supplementary material for: N7-methylguanosine methylation of tRNAs regulates survival to stress in cancer
Source: Oncogene. 2023 Sep 2;42(43):3169–81. doi: 10.1038/s41388-023-02825-0 (PMC10589097; doi:10.1038/s41388-023-02825-0)
Supplement: Supplementary file 9 — Supplementary Table S2 [file 41388_2023_2825_MOESM9_ESM.xlsx]

## Sheet: shMETTL1-4
Supplementary table S2: Differential expressed proteins in induced vs non-induced shMETTL1 cells
Protein Group	Protein ID	Accession	Entry	p value	Dox/-Dox
3283	4117	Q15345	LRC41_HUMAN	0.00078886	1.35021
2545	2147	Q6YHU6	THADA_HUMAN	0.0011695	0.572954
2341	5885	P11279	LAMP1_HUMAN	0.00127644	1.71237
384	123	Q9H4M9	EHD1_HUMAN	0.00168267	1.1576
1572	7138	Q9UM00	TMCO1_HUMAN	0.00184927	1.24487
1766	1835	Q99685	MGLL_HUMAN	0.00196336	1.27897
2387	1757	Q99570	PI3R4_HUMAN	0.00232274	0.582308
4110	6857	Q8WUA4	TF3C2_HUMAN	0.00232809	1.32195
2197	2622	Q9BU23	LMF2_HUMAN	0.00234963	1.40397
3547	3500	P43121	MUC18_HUMAN	0.00304789	1.43167
1421	1268	Q53GS9	SNUT2_HUMAN	0.00418794	0.879245
2148	2315	O43681	ASNA_HUMAN	0.00436516	0.792593
3002	3189	P18440	ARY1_HUMAN	0.00500035	1.66222
1998	2121	P01024	CO3_HUMAN	0.00572796	0.756219
1591	1882	P19823	ITIH2_HUMAN	0.00574116	0.550518
45	31	Q05639	EF1A2_HUMAN	0.00615177	1.22468
1776	3400	P83881	RL36A_HUMAN	0.00626614	1.26704
967	661	P21589	5NTD_HUMAN	0.00688652	1.20399
1976	2325	P49643	PRI2_HUMAN	0.00698232	1.15646
3262	7657	Q9BPZ3	PAIP2_HUMAN	0.00717794	1.34845
3395	3627	P08697	A2AP_HUMAN	0.0072277	0.461069
3490	3315	O95714	HERC2_HUMAN	0.00731139	1.2522
1099	1196	Q16576	RBBP7_HUMAN	0.00736207	0.541966
1900	2277	Q9BRQ8	AIFM2_HUMAN	0.0078343	0.882129
823	263	Q8WWI1	LMO7_HUMAN	0.00862979	0.586826
3620	7801	Q9NY26	S39A1_HUMAN	0.00901571	1.09375
2815	2489	Q6GQQ9	OTU7B_HUMAN	0.00935406	1.06931
3581	2473	Q96DR7	ARHGQ_HUMAN	0.00966051	0.54375
1436	820	Q8N1G4	LRC47_HUMAN	0.00968278	1.50888
2824	2844	Q9NX62	IMPA3_HUMAN	0.0100693	0.993007
524	221	Q9P2E9	RRBP1_HUMAN	0.0101859	1.17694
3794	3401	Q9NUL7	DDX28_HUMAN	0.0105196	0.829909
148	176	O75533	SF3B1_HUMAN	0.0108643	1.17709
643	2444	P31949	S10AB_HUMAN	0.011246	1.325
2588	3197	Q7Z4G4	TRM11_HUMAN	0.011272	1.18596
1891	2250	O75794	CD123_HUMAN	0.0114815	1.42291
939	531	Q9UI26	IPO11_HUMAN	0.0116413	1.37152
37	206	P49327	FAS_HUMAN	0.011885	1.24727
1312	1134	O95470	SGPL1_HUMAN	0.0134276	1.208
1923	2089	Q9UBP6	TRMB_HUMAN	0.0138357	0.631356
1632	1862	Q13733	AT1A4_HUMAN	0.0139959	0.410435
1971	1678	Q13610	PWP1_HUMAN	0.0139959	1.23721
4100	6443	Q96EC8	YIPF6_HUMAN	0.0140929	2.02422
3214	6844	Q12894	IFRD2_HUMAN	0.0148252	1.1293
3140	4341	Q2TB90	HKDC1_HUMAN	0.0148936	0.408511
1412	695	Q8WWM7	ATX2L_HUMAN	0.0149279	0.518018
2105	3067	P02774	VTDB_HUMAN	0.0151008	0.568075
1569	2516	P01023	A2MG_HUMAN	0.0153462	0.697548
4091	5850	Q12774	ARHG5_HUMAN	0.0153815	1.19588
4091	7612	A5YM69	ARG35_HUMAN	0.0153815	1.19588
712	447	P46934	NEDD4_HUMAN	0.0154525	1.13443
1251	626	Q68E01	INT3_HUMAN	0.0157398	0.766744
3072	2766	Q9HBH5	RDH14_HUMAN	0.0159588	1.36797
1810	1363	Q96FV9	THOC1_HUMAN	0.0161065	0.86014
451	460	P17980	PRS6A_HUMAN	0.0164437	1.24302
3352	2734	O94966	UBP19_HUMAN	0.0164437	1.30088
2380	2642	Q9NPH2	INO1_HUMAN	0.0165577	1.25446
2415	2698	Q70UQ0	IKIP_HUMAN	0.0168267	1.17164
2017	1172	Q8IZ07	AN13A_HUMAN	0.0170608	1.25862
863	2561	P62244	RS15A_HUMAN	0.0175388	1.29508
3012	3973	Q86UY6	NAA40_HUMAN	0.0178649	1.05691
3288	8130	P01009	A1AT_HUMAN	0.018239	0.502865
940	409	O95163	ELP1_HUMAN	0.018281	0.66366
3022	6064	O43768	ENSA_HUMAN	0.0183654	0.62
2975	2332	Q969S9	RRF2M_HUMAN	0.0185353	1.18486
3680	6608	P00751	CFAB_HUMAN	0.0186638	0.546282
2345	2960	P15151	PVR_HUMAN	0.0187068	0.846491
3331	4082	Q96PU4	UHRF2_HUMAN	0.0187499	1.52641
1756	1006	Q9UHP3	UBP25_HUMAN	0.0190546	1.2
184	136	P17655	CAN2_HUMAN	0.0191426	1.1371
1445	870	Q05193	DYN1_HUMAN	0.0194089	0.806854
3775	4923	Q9H173	SIL1_HUMAN	0.0197697	0.789838
840	2433	P61353	RL27_HUMAN	0.0201372	1.07735
1872	2092	Q9H900	ZWILC_HUMAN	0.0204644	1.14706
991	890	P37268	FDFT_HUMAN	0.0205589	1.20097
1678	1067	Q9UIQ6	LCAP_HUMAN	0.0210378	1.21399
1641	1741	Q8WVY7	UBCP1_HUMAN	0.0211836	1.29688
2647	3073	P36955	PEDF_HUMAN	0.0212324	0.604348
766	204	Q9Y4E8	UBP15_HUMAN	0.0213304	1.044
1324	1844	Q9H074	PAIP1_HUMAN	0.0220293	0.8625
16	128	Q13885	TBB2A_HUMAN	0.0224388	1.20805
3798	7009	O14975	S27A2_HUMAN	0.0226986	1.22785
261	617	P27695	APEX1_HUMAN	0.022751	1.11515
3600	3313	Q9HBH0	RHOF_HUMAN	0.0236048	1.11258
2883	2718	P98155	VLDLR_HUMAN	0.0237684	1.28691
4064	4035	Q8N2K0	ABD12_HUMAN	0.0244906	1.38323
279	229	Q12797	ASPH_HUMAN	0.0246604	1.28125
1765	6204	P02765	FETUA_HUMAN	0.0254097	0.402715
4069	4852	O75683	SURF6_HUMAN	0.0256448	0.728863
3672	2918	O75616	ERAL1_HUMAN	0.026485	0.823194
2182	1362	P19623	SPEE_HUMAN	0.0265461	0.746988
4268	7752	O75394	RM33_HUMAN	0.0266073	1.37594
4229	8967	Q13087	PDIA2_HUMAN	0.0267301	0.848485
3250	5032	Q96CU9	FXRD1_HUMAN	0.0269153	1.18347
3835	6497	Q96QD9	UIF_HUMAN	0.0269774	1.14028
1755	3398	Q969Q0	RL36L_HUMAN	0.0269774	1.18831
2357	2454	Q15043	S39AE_HUMAN	0.0270396	0.521605
438	634	Q99873	ANM1_HUMAN	0.0270396	0.754054
1774	1566	Q9H0W8	SMG9_HUMAN	0.0271644	0.568889
3224	3600	Q9H4L7	SMRCD_HUMAN	0.0274157	1.24855
3631	3876	O75410	TACC1_HUMAN	0.0275423	0.703488
697	278	Q13045	FLII_HUMAN	0.0277971	1.13904
3599	3158	Q9Y619	ORNT1_HUMAN	0.0282488	1.13325
3014	3558	Q16864	VATF_HUMAN	0.028774	1.36585
2896	4619	O75880	SCO1_HUMAN	0.028774	1.29268
4123	7056	Q6P1J6	PLB1_HUMAN	0.0288403	1.42
4103	4873	Q9UKM7	MA1B1_HUMAN	0.0292415	1.53943
4261	8331	P35712	SOX6_HUMAN	0.0297852	0.477435
2467	2685	P50613	CDK7_HUMAN	0.0298538	1.31034
3539	3856	Q9BT25	HAUS8_HUMAN	0.0301301	0.656051
2028	1762	Q03169	TNAP2_HUMAN	0.0303389	1.27519
295	485	Q15233	NONO_HUMAN	0.0305492	0.728045
4035	6966	Q09328	MGT5A_HUMAN	0.0311172	0.916828
3108	3829	P02647	APOA1_HUMAN	0.0316228	0.670769
1807	2112	Q15435	PP1R7_HUMAN	0.0316957	1.24044
1733	1562	Q9BST9	RTKN_HUMAN	0.031842	1.18243
1342	1745	Q15631	TSN_HUMAN	0.031989	0.910843
2595	1671	P46937	YAP1_HUMAN	0.0322849	1.16848
945	347	Q96R06	SPAG5_HUMAN	0.032434	1.11556
375	463	O76021	RL1D1_HUMAN	0.0325837	1.18852
3139	7605	P27449	VATL_HUMAN	0.0328852	1.16183
2639	3290	Q9H553	ALG2_HUMAN	0.0334195	1.136
2035	1657	Q9P015	RM15_HUMAN	0.0334965	1.19672
1497	1401	Q96KB5	TOPK_HUMAN	0.0337287	0.853081
3935	4592	Q13309	SKP2_HUMAN	0.0339625	1.32075
3587	5129	Q9BXI6	TB10A_HUMAN	0.0339625	1.14286
1362	1225	Q9C0B1	FTO_HUMAN	0.0340408	1.27473
20	43	Q15149	PLEC_HUMAN	0.0341193	1.17708
1325	2131	P48507	GSH0_HUMAN	0.0345144	0.844523
1950	2964	Q92930	RAB8B_HUMAN	0.0348337	0.671579
53	8	P04075	ALDOA_HUMAN	0.0354813	0.863354
1825	1598	Q9P289	STK26_HUMAN	0.0355631	0.46771
2505	2911	Q9HBI1	PARVB_HUMAN	0.0356451	1.22034
4121	7152	Q8NBH2	KY_HUMAN	0.0356451	0.79021
3415	5153	Q96D71	REPS1_HUMAN	0.0359749	1.56461
3633	4789	Q96PY5	FMNL2_HUMAN	0.0365595	1.2566
3366	6173	Q6PL24	TMED8_HUMAN	0.0366438	0.918297
2580	4108	Q96JB5	CK5P3_HUMAN	0.0366438	0.910714
1866	1718	Q9UNN5	FAF1_HUMAN	0.0368129	0.798319
2811	6896	Q6PIY7	GLD2_HUMAN	0.0372392	1.27368
193	505	P08758	ANXA5_HUMAN	0.0381944	0.805825
3529	6148	Q8WUY1	THEM6_HUMAN	0.0381944	1.19858
2719	2910	Q9NUW8	TYDP1_HUMAN	0.0384592	1.17889
2109	4168	P68871	HBB_HUMAN	0.0384592	0.624454
2109	6095	P02042	HBD_HUMAN	0.0384592	0.624454
483	130	Q9NVP1	DDX18_HUMAN	0.0385478	1.21228
839	558	Q9H0D6	XRN2_HUMAN	0.0389045	1.0671
751	1270	P14550	AK1A1_HUMAN	0.0391742	0.778378
2161	1655	Q5VW32	BROX_HUMAN	0.039355	0.984733
1048	340	Q5UIP0	RIF1_HUMAN	0.0395367	0.749164
3551	5017	P51151	RAB9A_HUMAN	0.0397192	1.26604
2510	2786	Q8NBJ7	SUMF2_HUMAN	0.0401791	0.845528
3375	4217	Q96BH1	RNF25_HUMAN	0.0403645	1.37684
3701	2088	Q9Y4I1	MYO5A_HUMAN	0.0408319	1.34848
1379	1736	P48960	CD97_HUMAN	0.0408319	1.59667
733	431	Q9Y2D5	AKAP2_HUMAN	0.0408319	1.17353
3559	3437	Q9UHB4	NDOR1_HUMAN	0.041115	1.27121
2791	2542	Q8IYI6	EXOC8_HUMAN	0.0412098	1.25084
632	1122	P51149	RAB7A_HUMAN	0.0413048	0.789855
1349	1677	P53007	TXTP_HUMAN	0.0413048	1.12748
1940	1548	Q8IXH7	NELFD_HUMAN	0.0413048	0.877273
2822	2061	O43663	PRC1_HUMAN	0.0414954	0.904255
3474	3639	Q9NSI2	F207A_HUMAN	0.0420727	1.14541
3404	4412	Q14624	ITIH4_HUMAN	0.042462	0.577703
1163	729	P14923	PLAK_HUMAN	0.0427563	1.49412
3694	7921	Q96FL9	GLT14_HUMAN	0.0428549	0.841393
1328	1148	Q13547	HDAC1_HUMAN	0.0429536	1.13684
901	1516	P78417	GSTO1_HUMAN	0.0433511	0.8
360	659	P06753	TPM3_HUMAN	0.0435512	1.10469
2333	3066	P02788	TRFL_HUMAN	0.0438531	0.406897
2713	2767	Q13614	MTMR2_HUMAN	0.0443609	1.20839
2070	1738	P49585	PCY1A_HUMAN	0.0447713	0.985423
2232	2897	O95478	NSA2_HUMAN	0.0450817	0.842466
2997	7732	Q9Y2S6	TMA7_HUMAN	0.0453942	1.29353
1649	1229	Q7Z4S6	KI21A_HUMAN	0.0457088	1.21212
4034	6397	Q9UBN6	TR10D_HUMAN	0.0458142	0.827068
3497	4737	Q9UJF2	NGAP_HUMAN	0.0460257	1.29825
292	138	Q16222	UAP1_HUMAN	0.0465586	1.15837
2485	2476	Q04206	TF65_HUMAN	0.0468813	1.20325
4226	8158	Q5BJH2	TM128_HUMAN	0.0469894	0.769663
1160	1033	Q15269	PWP2_HUMAN	0.0470977	0.705512
2653	2651	Q9NYV4	CDK12_HUMAN	0.0472063	0.880851
3016	5037	Q8N2U0	TM256_HUMAN	0.0473151	1.15101
2740	1493	Q9UEW8	STK39_HUMAN	0.0477529	0.905172
3177	2609	Q15057	ACAP2_HUMAN	0.047863	1.07486
2522	2736	P20742	PZP_HUMAN	0.0483059	0.677165
3885	6985	Q13111	CAF1A_HUMAN	0.0483059	0.783172
4137	5287	A6NKD9	CC85C_HUMAN	0.0484172	0.605081
2927	2959	Q96AB3	ISOC2_HUMAN	0.0484172	0.673684
406	858	Q15366	PCBP2_HUMAN	0.0493174	0.83871
3309	3170	Q96PD2	DCBD2_HUMAN	0.0496592	1.32131
668	239	Q02880	TOP2B_HUMAN	0.0497737	1.16234
2999	2759	P40189	IL6RB_HUMAN	0.0498884	1.43543
31	122	Q14204	DYHC1_HUMAN	0.0498884	1.23913
1392	879	Q7Z2T5	TRM1L_HUMAN	0.0500035	1.27586
81	272	Q14974	IMB1_HUMAN	0.0503501	0.87799
2623	3951	Q9NUQ2	PLCE_HUMAN	0.0503501	1.0878
3879	4314	Q8TEU7	RPGF6_HUMAN	0.0510505	1.25
775	243	Q14683	SMC1A_HUMAN	0.0511682	0.785586
2967	3167	Q9BRZ2	TRI56_HUMAN	0.0511682	1.12723
3634	6320	Q15651	HMGN3_HUMAN	0.0511682	1.06466
3098	5306	Q8TBP6	S2540_HUMAN	0.0511682	1.1553
4169	7882	P49754	VPS41_HUMAN	0.0514044	1.4246
3460	7827	Q96EH3	MASU1_HUMAN	0.0515229	1.58747
2500	1756	Q99707	METH_HUMAN	0.05188	1.16154
299	1823	P02768	ALBU_HUMAN	0.05188	0.633769
1027	2243	Q9UNX3	RL26L_HUMAN	0.0519996	0.827869
4219	5502	Q9BZF9	UACA_HUMAN	0.0529663	1.19938
3707	2787	Q9BVQ7	SPA5L_HUMAN	0.0532108	1.05882
769	2596	P46779	RL28_HUMAN	0.0537032	1.14054
1276	1419	Q9UKL0	RCOR1_HUMAN	0.0539511	1.31461
2940	2119	P49005	DPOD2_HUMAN	0.0542001	1.2236
1202	445	P24928	RPB1_HUMAN	0.0547016	0.557325
2487	2620	O75718	CRTAP_HUMAN	0.0549541	1.11364
1150	1654	Q92804	RBP56_HUMAN	0.0550808	1.07826
1429	778	Q13740	CD166_HUMAN	0.0552077	1.18613
2610	2707	P49761	CLK3_HUMAN	0.0557186	1.25862
2309	2723	Q70E73	RAPH1_HUMAN	0.0557186	1.12245
3008	2527	Q9UGT4	SUSD2_HUMAN	0.055847	0.804481
3020	6211	P00747	PLMN_HUMAN	0.0559758	0.764411
3598	2976	Q96S66	CLCC1_HUMAN	0.0561048	0.878307
1032	1509	P21964	COMT_HUMAN	0.0563638	1.20261
3199	5374	Q9UKK3	PARP4_HUMAN	0.0566239	1.28403
345	230	Q96TA1	NIBL1_HUMAN	0.0567545	1.09821
3749	7687	Q8IYS2	K2013_HUMAN	0.0568853	1.38676
827	1154	O14908	GIPC1_HUMAN	0.0574116	1.34715
1546	1404	Q13557	KCC2D_HUMAN	0.057544	1.12571
1913	1861	Q13630	FCL_HUMAN	0.057544	1.12903
1997	1688	O75746	CMC1_HUMAN	0.0576766	1.38741
2061	1387	Q9Y4W2	LAS1L_HUMAN	0.0576766	0.890173
2054	1329	O15213	WDR46_HUMAN	0.0578096	1.1893
2876	2638	Q9Y6K5	OAS3_HUMAN	0.0578096	0.992837
318	1035	P12004	PCNA_HUMAN	0.0583445	1.09402
2370	1433	Q9UPY3	DICER_HUMAN	0.0583445	1.15702
1220	1118	Q99986	VRK1_HUMAN	0.058479	1.22368
2253	1940	O95340	PAPS2_HUMAN	0.0586138	1.12651
1999	1416	P38432	COIL_HUMAN	0.0586138	0.831395
1954	2779	P35244	RFA3_HUMAN	0.0587489	0.784653
1830	2041	Q9UNF0	PACN2_HUMAN	0.0594292	2.0719
3563	6982	Q712K3	UB2R2_HUMAN	0.0595662	0.843206
2238	2051	Q15386	UBE3C_HUMAN	0.0598412	0.713592
4125	4435	Q9C0J8	WDR33_HUMAN	0.0603949	1.15047
2240	2539	Q13641	TPBG_HUMAN	0.0605341	1.40411
1831	2689	P47813	IF1AX_HUMAN	0.0605341	1.16995
3195	4061	Q4J6C6	PPCEL_HUMAN	0.0605341	1.04984
1798	1849	P78346	RPP30_HUMAN	0.0615177	1.23387
4092	6470	Q8WVQ1	CANT1_HUMAN	0.0618016	0.8
2501	1153	O15013	ARHGA_HUMAN	0.06223	1.12593
2393	2446	Q9P260	K1468_HUMAN	0.0623735	1.13816
2038	2610	Q12824	SNF5_HUMAN	0.0630957	1.12397
652	346	Q92538	GBF1_HUMAN	0.0630957	1.24809
3917	4450	P00734	THRB_HUMAN	0.063387	0.565534
1420	1091	P30740	ILEU_HUMAN	0.064121	0.874372
843	1255	Q96FW1	OTUB1_HUMAN	0.0644169	1.15239
3477	3434	Q8NEJ9	NGDN_HUMAN	0.0645654	1.35808
2358	2751	P53990	IST1_HUMAN	0.0648634	1.19108
269	923	Q99536	VAT1_HUMAN	0.065013	0.678899
1129	604	Q9BTE3	MCMBP_HUMAN	0.0653131	0.747006
138	61	P17987	TCPA_HUMAN	0.0653131	1.24022
659	187	Q14651	PLSI_HUMAN	0.0653131	1.17213
3403	3594	O95208	EPN2_HUMAN	0.0653131	0.820122
1738	1728	Q14165	MLEC_HUMAN	0.0654636	1.1295
2695	2695	Q9NPF4	OSGEP_HUMAN	0.0656145	0.723585
336	270	P46013	KI67_HUMAN	0.0659174	0.516575
748	274	Q5GLZ8	HERC4_HUMAN	0.0669885	1.20802
866	1339	O75844	FACE1_HUMAN	0.0674528	1.19499
3296	3397	P48426	PI42A_HUMAN	0.0679204	1.18699
2574	7920	P29973	CNGA1_HUMAN	0.0682339	1.13035
3757	8552	Q9UBE8	NLK_HUMAN	0.0688652	1.27103
1920	1311	Q5T9A4	ATD3B_HUMAN	0.069024	1.32919
1029	448	O75165	DJC13_HUMAN	0.069024	1.2
3546	4658	P55039	DRG2_HUMAN	0.0691831	1.22102
2606	1971	P83111	LACTB_HUMAN	0.0696627	1.24229
2428	1586	Q9HCE0	EPG5_HUMAN	0.0696627	1.14103
88	159	O75643	U520_HUMAN	0.0699842	1.29805
1068	963	Q05209	PTN12_HUMAN	0.0699842	1.15294
316	363	Q13310	PABP4_HUMAN	0.0704693	1.09302
3725	7941	P03928	ATP8_HUMAN	0.0704693	1.20122
3229	2517	Q9NXE4	NSMA3_HUMAN	0.0706318	0.81039
4277	7945	Q9UGU5	HMGX4_HUMAN	0.0709578	1.25
3251	6883	Q9Y3L5	RAP2C_HUMAN	0.0712853	1.27022
2164	2647	Q7Z3J2	CP062_HUMAN	0.0716143	1.19549
860	2825	P62314	SMD1_HUMAN	0.0719449	0.861947
721	1343	O95292	VAPB_HUMAN	0.0721107	1.15205
421	2122	P08708	RS17_HUMAN	0.0724436	1.10965
3450	4354	Q9UJ83	HACL1_HUMAN	0.0732825	0.725397
3691	3185	Q86TG7	PEG10_HUMAN	0.0732825	1.24514
1294	901	P20020	AT2B1_HUMAN	0.0732825	0.66787
1249	2094	O43432	IF4G3_HUMAN	0.0737904	1.12458
1986	2212	Q9H6W3	NO66_HUMAN	0.0743019	1.08784
1148	2117	Q9Y3E5	PTH2_HUMAN	0.0744732	1.17674
895	532	Q12769	NU160_HUMAN	0.0746449	0.85947
3953	8301	Q92793	CBP_HUMAN	0.0746449	1.29386
2008	2355	Q9BSD7	NTPCR_HUMAN	0.0746449	0.833333
922	375	P16435	NCPR_HUMAN	0.074817	1.23404
1338	1640	Q9H7B2	RPF2_HUMAN	0.0749894	1.13725
1401	3076	P62851	RS25_HUMAN	0.0753356	1.17574
3888	6119	Q13444	ADA15_HUMAN	0.0755092	1.3285
1390	909	Q14137	BOP1_HUMAN	0.0760326	1.2
599	494	P52888	THOP1_HUMAN	0.0762079	0.899721
1226	1440	Q16831	UPP1_HUMAN	0.0765597	1.17625
1926	1991	Q969X5	ERGI1_HUMAN	0.0772681	1.06751
951	395	Q7L2E3	DHX30_HUMAN	0.0774462	1.18605
2951	3272	P01111	RASN_HUMAN	0.0774462	0.605911
2843	6047	Q13485	SMAD4_HUMAN	0.0781628	1.15326
1590	1330	Q15738	NSDHL_HUMAN	0.0781628	1.30526
537	1050	P67936	TPM4_HUMAN	0.0787046	1.15581
734	330	Q5JTH9	RRP12_HUMAN	0.078886	1.07239
223	153	P60228	EIF3E_HUMAN	0.0792501	1.20324
1123	408	Q27J81	INF2_HUMAN	0.0792501	1.1028
3143	3049	Q9UJX4	APC5_HUMAN	0.0796159	1.14167
2218	2800	Q9HAS0	NJMU_HUMAN	0.0796159	1.28571
3608	3535	P17028	ZNF24_HUMAN	0.0796159	1.21677
2886	3207	Q15014	MO4L2_HUMAN	0.0797995	1.00786
1153	1065	Q86TU7	SETD3_HUMAN	0.0805378	0.890244
2440	2273	P49773	HINT1_HUMAN	0.0805378	1.16788
3176	7886	Q96EE4	CC126_HUMAN	0.0809096	1.13894
3066	3595	Q9Y580	RBM7_HUMAN	0.0809096	1.4199
395	125	P33992	MCM5_HUMAN	0.0810961	0.815686
1508	818	Q7Z460	CLAP1_HUMAN	0.0818465	1.03166
4081	5336	Q96QE5	TEFM_HUMAN	0.0822243	1.22973
1727	2581	Q96QD8	S38A2_HUMAN	0.0826038	1.14706
911	1730	P25789	PSA4_HUMAN	0.0827942	0.842748
1273	1391	Q6XQN6	PNCB_HUMAN	0.0835603	1.09756
1426	1962	P54105	ICLN_HUMAN	0.0837529	1.14694
4021	5724	Q8N1Q1	CAH13_HUMAN	0.0841395	0.876623
2549	1658	P98175	RBM10_HUMAN	0.0845279	0.994737
614	1126	P67775	PP2AA_HUMAN	0.0845279	0.815789
2237	1949	Q8IZ83	A16A1_HUMAN	0.0845279	0.837736
3223	2521	P49916	DNLI3_HUMAN	0.0847227	0.654391
1067	1635	P55327	TPD52_HUMAN	0.084918	0.860969
3131	6171	Q53F19	NCBP3_HUMAN	0.0851138	1.17593
3890	7669	Q9Y6R1	S4A4_HUMAN	0.08531	1.12605
267	1374	P04632	CPNS1_HUMAN	0.0857038	1.18966
3808	3016	P0C0L4	CO4A_HUMAN	0.0860994	0.81992
592	512	P21399	ACOC_HUMAN	0.0864968	1.14207
3432	3506	Q12899	TRI26_HUMAN	0.0864968	1.36471
215	2858	P05387	RLA2_HUMAN	0.086896	1.16166
2352	2671	Q9NQX7	ITM2C_HUMAN	0.086896	1.12347
1504	1486	Q5JWF2	GNAS1_HUMAN	0.086896	1.1413
1504	1597	P63092	GNAS2_HUMAN	0.086896	1.1413
3231	4277	Q9UGR2	Z3H7B_HUMAN	0.086896	1.08247
249	110	O15523	DDX3Y_HUMAN	0.0872971	1.15642
598	1210	Q96AG4	LRC59_HUMAN	0.0877001	0.773451
281	872	P61247	RS3A_HUMAN	0.0879023	1.12712
4006	7959	Q96MV1	TMM56_HUMAN	0.0879023	0.846473
1624	1386	P29353	SHC1_HUMAN	0.0889201	1.02183
510	510	Q1KMD3	HNRL2_HUMAN	0.0889201	0.807976
1877	1312	P04920	B3A2_HUMAN	0.0891251	0.901299
1968	1088	Q6PGP7	TTC37_HUMAN	0.0893305	1.15556
2074	2181	O14976	GAK_HUMAN	0.0895365	1.27119
3767	4876	P11182	ODB2_HUMAN	0.0895365	1.52494
3116	6704	Q8IXK0	PHC2_HUMAN	0.0895365	1.26134
2722	2066	O75190	DNJB6_HUMAN	0.0895365	1.22222
133	132	P54652	HSP72_HUMAN	0.0901571	0.770619
3623	3225	O15439	MRP4_HUMAN	0.0903649	1.14614
893	483	Q15813	TBCE_HUMAN	0.0905733	1.20779
4080	4788	O00391	QSOX1_HUMAN	0.0907821	1.1988
142	636	P39023	RL3_HUMAN	0.0909913	1.16149
2353	1578	O43252	PAPS1_HUMAN	0.0909913	1.10476
3162	3348	Q96GG9	DCNL1_HUMAN	0.0909913	0.896104
3043	2727	A8MXV4	NUD19_HUMAN	0.0912011	1.14699
2687	4608	Q86SZ2	TPC6B_HUMAN	0.0912011	1.55898
1514	2007	Q96P16	RPR1A_HUMAN	0.0912011	0.926724
1878	2090	Q96KA5	CLP1L_HUMAN	0.0914113	1.16538
3770	3350	Q8TCE6	FA45A_HUMAN	0.0914113	1.22979
1453	1829	Q9UBB6	NCDN_HUMAN	0.0914113	1.1822
3838	5648	P49917	DNLI4_HUMAN	0.0914113	0.790588
1372	1012	Q9Y6G9	DC1L1_HUMAN	0.0918333	2.43503
2066	1976	O14964	HGS_HUMAN	0.0922571	0.646518
3351	3254	Q96Q15	SMG1_HUMAN	0.0924698	1.20909
2986	2477	Q96P11	NSUN5_HUMAN	0.092683	0.785047
859	520	P49756	RBM25_HUMAN	0.0933254	0.845652
1151	1272	O96005	CLPT1_HUMAN	0.0935406	0.781977
1473	1489	P04183	KITH_HUMAN	0.0935406	1.48787
208	456	P31150	GDIA_HUMAN	0.0939723	1.15234
1614	734	P42345	MTOR_HUMAN	0.094189	1.1704
344	1803	P32969	RL9_HUMAN	0.0944061	1.12955
1833	1769	Q14562	DHX8_HUMAN	0.0944061	1.13768
264	199	Q00341	VIGLN_HUMAN	0.0946237	1.09608
1344	1716	P13995	MTDC_HUMAN	0.0948418	0.953488
1140	720	P17301	ITA2_HUMAN	0.0948418	1.12069
3877	3059	Q53H96	P5CR3_HUMAN	0.0948418	0.844
280	53	P42166	LAP2A_HUMAN	0.0950605	0.831683
3740	7718	O95298	NDUC2_HUMAN	0.0952796	1.23026
1672	1852	Q13907	IDI1_HUMAN	0.0952796	1.17557
1699	1332	Q9Y6E2	BZW2_HUMAN	0.0952796	0.816199
1197	1129	P54727	RD23B_HUMAN	0.0952796	1.15924
373	127	P30154	2AAB_HUMAN	0.0952796	1.15648
589	83	O00429	DNM1L_HUMAN	0.0959401	1.07029
309	294	O15067	PUR4_HUMAN	0.0959401	1.47256
603	1005	Q9UL46	PSME2_HUMAN	0.0963829	1.19628
145	1348	P22392	NDKB_HUMAN	0.0966051	0.83908
1430	1870	Q9BVJ6	UT14A_HUMAN	0.0966051	1.19636
2146	2347	Q86WB0	NIPA_HUMAN	0.097499	1.82143
157	245	O95373	IPO7_HUMAN	0.097499	1.12879
2422	2514	Q9BY32	ITPA_HUMAN	0.0977237	1.20472
3513	5545	Q8WZA1	PMGT1_HUMAN	0.0981748	0.905109
3281	2804	Q13510	ASAH1_HUMAN	0.0984011	1.08271
1496	1130	Q99543	DNJC2_HUMAN	0.0986279	0.880851
130	126	P13797	PLST_HUMAN	0.0988553	1.15094
4234	6007	Q8N2W9	PIAS4_HUMAN	0.0993116	1.16461
1479	744	Q15042	RB3GP_HUMAN	0.0995405	0.978799
2985	6005	O00442	RTCA_HUMAN	0.09977	1.30769
2069	745	Q7RTP6	MICA3_HUMAN	0.1	0.947368
2611	2385	Q9BTC8	MTA3_HUMAN	0.100231	1.52985
2233	2288	Q8N3R9	MPP5_HUMAN	0.100693	1.11707
326	1073	P09104	ENOG_HUMAN	0.100693	1.31561
1008	1040	P62879	GBB2_HUMAN	0.101391	0.949239
1847	1262	Q8TD16	BICD2_HUMAN	0.102094	1.11446
2520	3407	Q92604	LGAT1_HUMAN	0.102094	0.870796
92	46	P14625	ENPL_HUMAN	0.102329	0.910714
664	1540	P48047	ATPO_HUMAN	0.102565	1.14953
3212	7228	O75486	SUPT3_HUMAN	0.102565	1.58601
3110	3809	Q9NRX5	SERC1_HUMAN	0.102565	1.20669
2090	2979	P30626	SORCN_HUMAN	0.102802	0.839344
1427	2813	P69905	HBA_HUMAN	0.102802	0.827193
2656	4994	Q13636	RAB31_HUMAN	0.103039	0.946809
3842	3097	Q16513	PKN2_HUMAN	0.103276	0.91385
3949	3451	Q14525	KT33B_HUMAN	0.103992	1.24113
403	1524	P84077	ARF1_HUMAN	0.104232	1.28947
2821	1868	Q9NNW5	WDR6_HUMAN	0.104232	1.16364
2805	6062	A6NDU8	CE051_HUMAN	0.104472	0.794902
2439	2208	O43156	TTI1_HUMAN	0.104472	1.20863
2521	2845	Q9NZJ7	MTCH1_HUMAN	0.104713	1.17053
2125	1923	Q8IWE2	NXP20_HUMAN	0.104954	1.13876
152	77	O00571	DDX3X_HUMAN	0.105196	0.938525
173	1726	P60660	MYL6_HUMAN	0.105925	1.18896
2350	2148	Q96JJ3	ELMO2_HUMAN	0.106414	1.17342
3465	7004	Q6NTF9	RHBD2_HUMAN	0.107152	0.872822
2067	2073	Q8TBX8	PI42C_HUMAN	0.107152	1.16071
904	344	Q5SRE5	NU188_HUMAN	0.108143	1.08317
2287	1694	Q03518	TAP1_HUMAN	0.108393	1.12687
3225	4652	Q7L7V1	DHX32_HUMAN	0.108393	1.2551
2633	4371	P53985	MOT1_HUMAN	0.108643	1.11111
875	715	Q12874	SF3A3_HUMAN	0.108643	1.24818
3863	6715	Q15650	TRIP4_HUMAN	0.108643	0.781818
1284	920	O95861	BPNT1_HUMAN	0.108643	0.824561
2670	6860	P67812	SC11A_HUMAN	0.108893	0.818182
547	372	O00232	PSD12_HUMAN	0.109144	1.10769
3069	2750	Q14118	DAG1_HUMAN	0.109396	0.921589
1909	1195	Q9UJX3	APC7_HUMAN	0.109648	1.11848
1635	894	Q96PZ0	PUS7_HUMAN	0.109648	1.13873
1836	1303	Q9H7D0	DOCK5_HUMAN	0.109901	1.11304
3940	6284	P00749	UROK_HUMAN	0.110154	1.02344
2513	2003	P51553	IDH3G_HUMAN	0.110662	0.861538
2465	4483	O14653	GOSR2_HUMAN	0.110662	1.16393
2447	3388	O00483	NDUA4_HUMAN	0.110662	0.733624
1607	3354	P63167	DYL1_HUMAN	0.110917	0.84127
3334	2980	P09001	RM03_HUMAN	0.110917	0.962056
2355	2072	Q8IYB1	M21D2_HUMAN	0.111173	1.10638
558	203	P50570	DYN2_HUMAN	0.111173	1.08304
2326	2427	Q96HY6	DDRGK_HUMAN	0.111944	1.18824
1094	623	P05067	A4_HUMAN	0.111944	1.26471
3590	2843	P07948	LYN_HUMAN	0.112202	0.725331
3383	6757	Q9Y6A9	SPCS1_HUMAN	0.11324	1.2979
2974	5421	O15111	IKKA_HUMAN	0.11324	1.23099
3323	5627	P0DI83	NARR_HUMAN	0.113501	1.0448
2256	2458	Q9UPT8	ZC3H4_HUMAN	0.114025	1.17647
680	1049	P49902	5NTC_HUMAN	0.114288	0.950543
631	459	Q10471	GALT2_HUMAN	0.114288	0.912343
966	2580	P10412	H14_HUMAN	0.114288	1.36794
1907	1212	Q13620	CUL4B_HUMAN	0.114288	1.18792
277	624	P62136	PP1A_HUMAN	0.114288	1.17969
3621	2846	P55268	LAMB2_HUMAN	0.11508	1.38131
1264	919	Q8NF37	PCAT1_HUMAN	0.115345	1.14079
745	619	Q3LXA3	TKFC_HUMAN	0.115345	1.11705
2913	2833	Q9UHY7	ENOPH_HUMAN	0.115345	1.19048
2192	2275	Q49AR2	CE022_HUMAN	0.115345	1.13415
3793	8128	Q7LBR1	CHM1B_HUMAN	0.116145	0.782677
2374	2528	Q8ND56	LS14A_HUMAN	0.116145	0.874459
3127	3235	Q6ZSR9	YJ005_HUMAN	0.116145	1.09469
3275	2687	Q9BRG1	VPS25_HUMAN	0.116413	1.01863
357	2408	P68431	H31_HUMAN	0.116681	1.86861
1465	1234	O95104	SFR15_HUMAN	0.11695	0.895062
96	6	P05787	K2C8_HUMAN	0.11695	1.20089
3019	5090	Q8IXU6	S35F2_HUMAN	0.11722	0.635714
1597	1872	Q9H4A6	GOLP3_HUMAN	0.11749	1.25256
1718	682	P46821	MAP1B_HUMAN	0.11749	1.30526
1036	771	Q9Y6N5	SQRD_HUMAN	0.117761	1.25839
4078	5099	Q96MW5	COG8_HUMAN	0.117761	1.9763
111	177	Q14697	GANAB_HUMAN	0.118032	1.16092
170	241	Q03001	DYST_HUMAN	0.118304	0.701934
3373	5962	Q4U2R6	RM51_HUMAN	0.118577	1.12402
1729	718	Q12888	TP53B_HUMAN	0.118577	1.09589
2044	2799	Q9Y3C1	NOP16_HUMAN	0.11885	1.11176
1980	1408	P01130	LDLR_HUMAN	0.11885	1.28767
2085	2721	Q13257	MD2L1_HUMAN	0.119399	1.18571
1748	2341	Q13416	ORC2_HUMAN	0.119399	1.22628
2165	2319	P41223	BUD31_HUMAN	0.119399	0.769968
1373	1322	Q9H0S4	DDX47_HUMAN	0.119674	1.09392
1194	994	P35250	RFC2_HUMAN	0.119674	0.916955
4232	5632	Q53EZ4	CEP55_HUMAN	0.11995	1.22318
13	9	P13639	EF2_HUMAN	0.120226	1.08673
3389	7829	Q9H0U3	MAGT1_HUMAN	0.120504	1.14815
3269	3114	O95372	LYPA2_HUMAN	0.120504	2.03785
2037	2200	Q9H5V8	CDCP1_HUMAN	0.120781	1.1383
714	401	Q92888	ARHG1_HUMAN	0.120781	1.12698
3649	5344	O15320	CTGE5_HUMAN	0.12106	0.822289
3868	4949	Q9UBX3	DIC_HUMAN	0.12106	0.887097
2155	1238	Q8NB90	SPAT5_HUMAN	0.121339	1.08696
3526	6113	Q5T447	HECD3_HUMAN	0.121899	0.723404
3148	3518	Q13084	RM28_HUMAN	0.121899	0.696063
2918	2770	O95219	SNX4_HUMAN	0.121899	0.93617
884	824	Q9BZZ5	API5_HUMAN	0.121899	0.98829
2764	2422	O95319	CELF2_HUMAN	0.122744	0.888889
86	47	P26599	PTBP1_HUMAN	0.122744	1.20419
3809	3650	Q8TEL6	TP4AP_HUMAN	0.122744	1.1885
2339	1815	Q96SB8	SMC6_HUMAN	0.12331	0.882353
3358	4611	Q9UL26	RB22A_HUMAN	0.12331	1.17523
2881	2375	O15460	P4HA2_HUMAN	0.123595	1.24367
301	112	P09960	LKHA4_HUMAN	0.123595	1.11504
340	108	P35221	CTNA1_HUMAN	0.12388	1.06951
3458	3017	O76071	CIAO1_HUMAN	0.124165	0.762431
3365	4554	Q9Y620	RA54B_HUMAN	0.124165	1.06539
1957	3252	P60033	CD81_HUMAN	0.124451	0.794521
1952	1804	Q9H788	SH24A_HUMAN	0.124451	1.12805
71	826	Q3ZCM7	TBB8_HUMAN	0.125026	1.19565
2916	2859	P61081	UBC12_HUMAN	0.125603	0.851852
1802	2526	Q9P2W9	STX18_HUMAN	0.125893	1.21127
1931	1320	Q2NKX8	ERC6L_HUMAN	0.125893	1.34711
272	163	Q9Y678	COPG1_HUMAN	0.125893	0.897898
3746	3053	P08582	TRFM_HUMAN	0.126765	0.91133
1874	7599	Q15388	TOM20_HUMAN	0.127644	1.56209
2311	1564	A0MZ66	SHOT1_HUMAN	0.127644	0.744898
2478	4000	P43307	SSRA_HUMAN	0.127938	1.14205
929	937	P49023	PAXI_HUMAN	0.127938	1.15953
331	567	P05455	LA_HUMAN	0.127938	1.14525
955	469	Q9H6R4	NOL6_HUMAN	0.128233	1.10399
1634	944	Q9NUQ8	ABCF3_HUMAN	0.128529	1.39655
3734	6233	O00499	BIN1_HUMAN	0.128529	1.13281
2057	1916	Q9UHD2	TBK1_HUMAN	0.128825	1.11607
2455	3303	Q6P5R6	RL22L_HUMAN	0.128825	1.09091
1919	2321	Q9Y320	TMX2_HUMAN	0.12942	1.17978
2254	1531	Q9UID3	VPS51_HUMAN	0.129718	1.10924
2179	1768	Q8N6M0	OTU6B_HUMAN	0.130017	1.0565
506	304	P29317	EPHA2_HUMAN	0.130317	1.13121
703	594	Q9UKV3	ACINU_HUMAN	0.13122	0.936464
796	446	Q14C86	GAPD1_HUMAN	0.131522	1.27368
514	788	P61163	ACTZ_HUMAN	0.13213	1.28715
4171	8254	Q5SW96	ARH_HUMAN	0.13213	1.11315
3784	6972	P20226	TBP_HUMAN	0.132739	1.1125
3760	4442	Q00013	EM55_HUMAN	0.132739	0.752212
1516	1308	P29144	TPP2_HUMAN	0.133045	1.23005
350	336	Q5T4S7	UBR4_HUMAN	0.133352	0.969314
501	1579	P61313	RL15_HUMAN	0.133352	1.17355
2860	2994	P11233	RALA_HUMAN	0.13366	1.12967
401	454	P61011	SRP54_HUMAN	0.133968	1.14308
4136	4916	Q86VN1	VPS36_HUMAN	0.134276	1.26344
2651	2354	Q96LD4	TRI47_HUMAN	0.134276	1.11927
3010	4202	P63172	DYLT1_HUMAN	0.134276	1.18605
560	307	Q7L576	CYFP1_HUMAN	0.134586	1.07213
3202	3328	Q8IX18	DHX40_HUMAN	0.134586	0.893368
1222	633	Q6P1J9	CDC73_HUMAN	0.135519	1.16667
636	250	Q9Y263	PLAP_HUMAN	0.135831	1.12027
2839	5915	Q9HAF1	EAF6_HUMAN	0.136144	0.852908
1604	1820	Q96C36	P5CR2_HUMAN	0.136773	0.857143
638	387	P31040	SDHA_HUMAN	0.136773	1.34257
2643	2929	Q96CT7	CC124_HUMAN	0.137088	1.18644
2160	1998	Q9H9Y6	RPA2_HUMAN	0.137088	1.09259
2905	2968	O95084	PRS23_HUMAN	0.137404	1.19512
2717	2485	Q9UBT7	CTNL1_HUMAN	0.138038	1.11282
494	3192	P60903	S10AA_HUMAN	0.138038	1.3252
265	170	Q14980	NUMA1_HUMAN	0.138357	1.06838
283	690	Q15365	PCBP1_HUMAN	0.138995	0.833333
2848	1850	Q96K76	UBP47_HUMAN	0.138995	0.950617
29	67	Q9BQE3	TBA1C_HUMAN	0.138995	0.846154
93	240	P53396	ACLY_HUMAN	0.139637	1.18894
805	538	Q6PKG0	LARP1_HUMAN	0.139637	1.11013
1478	1431	P08754	GNAI3_HUMAN	0.139637	1.12465
3505	3515	Q8NEC7	GSTCD_HUMAN	0.139959	0.922497
1213	1452	P61086	UBE2K_HUMAN	0.140281	0.939441
266	301	Q9BSJ8	ESYT1_HUMAN	0.140281	1.14815
2377	1571	Q969G3	SMCE1_HUMAN	0.140281	0.945455
1612	2174	Q96EK6	GNA1_HUMAN	0.140281	0.767164
51	584	P00338	LDHA_HUMAN	0.140605	1.11644
1419	1191	Q9BQ39	DDX50_HUMAN	0.141254	1.15047
3703	2569	Q13535	ATR_HUMAN	0.141579	1.0354
3123	6170	Q86X83	COMD2_HUMAN	0.141906	1.2818
2033	1537	Q9UPT5	EXOC7_HUMAN	0.142561	1.12486
4267	7716	Q96EM0	T3HPD_HUMAN	0.142561	0.724044
3289	3308	O95571	ETHE1_HUMAN	0.142889	1.20256
3397	6851	Q9P2F6	RHG20_HUMAN	0.142889	0.765734
882	398	P30876	RPB2_HUMAN	0.142889	1.03306
3622	3560	Q03164	KMT2A_HUMAN	0.142889	1.11879
2879	1812	Q9Y4B5	MTCL1_HUMAN	0.143549	0.950355
2204	2399	Q53H12	AGK_HUMAN	0.143549	1.13208
3311	3991	O95379	TFIP8_HUMAN	0.14388	1.15284
1369	861	Q96SB4	SRPK1_HUMAN	0.14388	1.1263
2859	4426	P51884	LUM_HUMAN	0.144544	0.89717
118	69	P18206	VINC_HUMAN	0.144544	1.13115
4040	6191	O95721	SNP29_HUMAN	0.144544	1.30651
3508	5096	Q86UY8	NT5D3_HUMAN	0.144877	0.957831
3287	5846	Q9Y3D3	RT16_HUMAN	0.144877	0.866426
3445	2052	Q8IY37	DHX37_HUMAN	0.145211	1.07143
2817	2745	Q8WUX9	CHMP7_HUMAN	0.145211	1.10331
2116	2280	Q96N66	MBOA7_HUMAN	0.145546	1.08485
1200	2207	P62318	SMD3_HUMAN	0.145546	0.635121
2187	1514	O94808	GFPT2_HUMAN	0.146218	0.74569
3907	3870	P25440	BRD2_HUMAN	0.146218	0.8625
1293	515	O43865	SAHH2_HUMAN	0.146218	1.05882
3388	7598	Q9Y5U9	IR3IP_HUMAN	0.146218	1.11125
2239	5247	P63027	VAMP2_HUMAN	0.146555	0.887097
759	137	Q9UHB6	LIMA1_HUMAN	0.146555	1.10692
4264	8774	Q96BR1	SGK3_HUMAN	0.147231	0.578704
2442	2265	O95817	BAG3_HUMAN	0.148594	1.08333
1281	1155	Q96F07	CYFP2_HUMAN	0.148936	1.31879
2	3	P60709	ACTB_HUMAN	0.148936	0.897727
1239	825	Q8TDD1	DDX54_HUMAN	0.148936	0.837134
2792	2921	Q6NXE6	ARMC6_HUMAN	0.149968	0.804511
1856	2062	Q14696	MESD_HUMAN	0.150314	1.03865
2794	3121	Q9Y448	SKAP_HUMAN	0.150661	0.849558
1602	1776	Q96JJ7	TMX3_HUMAN	0.150661	1.10053
1002	449	P52948	NUP98_HUMAN	0.151008	1.13636
2800	4135	P53602	MVD1_HUMAN	0.152055	0.906475
3501	2694	Q8IY17	PLPL6_HUMAN	0.152405	0.868354
4026	5665	P53365	ARFP2_HUMAN	0.152405	0.819149
2378	2312	Q9NQR4	NIT2_HUMAN	0.152405	0.789474
585	813	Q15691	MARE1_HUMAN	0.152757	1.15238
3966	3438	Q14320	FA50A_HUMAN	0.153462	1.14671
1055	838	P34896	GLYC_HUMAN	0.153815	0.875969
230	183	P12270	TPR_HUMAN	0.153815	1.13295
3982	6114	P78356	PI42B_HUMAN	0.15417	1.17211
1653	1221	Q8TC07	TBC15_HUMAN	0.15417	0.937255
79	14	P50395	GDIB_HUMAN	0.15417	1.1391
1030	450	Q8TEM1	PO210_HUMAN	0.154525	0.894737
3238	4230	Q16644	MAPK3_HUMAN	0.154525	1.27957
3208	5955	Q9P003	CNIH4_HUMAN	0.154525	1.19813
642	1124	Q9HB71	CYBP_HUMAN	0.154882	1.18547
1343	6065	P56134	ATPK_HUMAN	0.154882	1.14615
127	79	P11940	PABP1_HUMAN	0.154882	1.07483
1440	1199	Q6P3X3	TTC27_HUMAN	0.155239	1.15766
2583	4797	Q9NQZ2	SAS10_HUMAN	0.155239	1.05246
2701	2819	P26440	IVD_HUMAN	0.155239	1.16304
3427	6121	Q8TCT8	SPP2A_HUMAN	0.155597	0.784946
147	104	P06737	PYGL_HUMAN	0.155597	1.11486
1006	1377	Q15907	RB11B_HUMAN	0.155955	1.14762
1854	1937	P23634	AT2B4_HUMAN	0.155955	0.889625
89	171	Q92616	GCN1_HUMAN	0.156675	1.25
450	1746	Q92688	AN32B_HUMAN	0.156675	0.816667
2965	2855	P02751	FINC_HUMAN	0.156675	0.869464
4050	7675	Q8IWZ8	SUGP1_HUMAN	0.157398	1.11702
1984	2196	Q9ULX3	NOB1_HUMAN	0.157761	1.15541
3084	3791	Q9NTJ5	SAC1_HUMAN	0.157761	0.9
2025	2323	Q9UIV1	CNOT7_HUMAN	0.157761	0.644377
3950	3733	Q9BY43	CHM4A_HUMAN	0.157761	1.35811
2473	1919	Q9H3H3	CK068_HUMAN	0.158125	0.73262
2118	1414	Q6PJG6	BRAT1_HUMAN	0.158489	0.908497
2793	1541	O60216	RAD21_HUMAN	0.158489	0.923077
455	140	Q9NY33	DPP3_HUMAN	0.158489	1.20513
1844	3161	Q96RD7	PANX1_HUMAN	0.158855	1.11567
2284	1705	Q8NBJ5	GT251_HUMAN	0.158855	1.25
3033	1811	Q9H0U9	TSYL1_HUMAN	0.159221	1.08929
2996	7650	Q14728	MFS10_HUMAN	0.159221	1.144
464	383	P08243	ASNS_HUMAN	0.159956	0.908635
3975	6600	Q8TAF3	WDR48_HUMAN	0.160325	1.05963
2832	3440	Q9H5K3	SG196_HUMAN	0.160694	1.20737
3944	7807	Q9H9F9	ARP5_HUMAN	0.160694	1.34286
816	529	O43290	SNUT1_HUMAN	0.161436	0.881029
3168	4510	P61225	RAP2B_HUMAN	0.161436	0.96063
323	698	Q6PIU2	NCEH1_HUMAN	0.161436	1.14379
3822	3490	Q9Y6M4	KC1G3_HUMAN	0.162181	0.98549
2411	1591	Q5VW36	FOCAD_HUMAN	0.162555	1.24342
3032	3029	P31483	TIA1_HUMAN	0.162555	0.742857
3597	5732	Q5C9Z4	NOM1_HUMAN	0.16293	1.29141
2544	4892	Q9Y3E0	GOT1B_HUMAN	0.163305	1.55392
1974	2023	P22223	CADH3_HUMAN	0.163682	1.04734
935	479	Q8TAQ2	SMRC2_HUMAN	0.164059	1.13834
2787	2468	O43379	WDR62_HUMAN	0.164059	1.01093
4286	8787	Q9H0F6	SHRPN_HUMAN	0.164059	0.820611
287	1384	P18124	RL7_HUMAN	0.164437	1.18116
4204	5865	Q5JPF3	AN36C_HUMAN	0.164816	0.854626
1089	819	O00622	CYR61_HUMAN	0.164816	1.19293
1159	867	Q9BXK5	B2L13_HUMAN	0.164816	1.02893
2267	1556	Q6NUQ4	TM214_HUMAN	0.165959	0.92517
1265	764	Q13619	CUL4A_HUMAN	0.165959	1.12364
2294	2815	O00170	AIP_HUMAN	0.166725	0.897959
2021	3045	Q92522	H1X_HUMAN	0.167109	0.850806
2525	1395	P53582	MAP11_HUMAN	0.167109	0.735484
3240	3074	Q9BTV4	TMM43_HUMAN	0.167494	1.17271
533	762	P68400	CSK21_HUMAN	0.167494	1.09879
1917	2555	O15427	MOT4_HUMAN	0.167494	1.08816
3524	7863	O95563	MPC2_HUMAN	0.16788	0.785263
1720	1413	P11172	UMPS_HUMAN	0.16788	1.08497
9	39	P35579	MYH9_HUMAN	0.16788	1.11069
3447	4685	P50151	GBG10_HUMAN	0.16788	0.817035
999	1187	P04818	TYSY_HUMAN	0.168267	0.877828
1363	1227	Q9NQG5	RPR1B_HUMAN	0.168267	0.985163
832	425	Q14738	2A5D_HUMAN	0.168267	0.833708
597	319	Q5H9R7	PP6R3_HUMAN	0.168267	1.09592
3246	3680	Q96A26	F162A_HUMAN	0.168267	1.11707
3909	4240	Q4G0N4	NAKD2_HUMAN	0.168655	0.870588
242	2593	Q71UI9	H2AV_HUMAN	0.168655	1.57971
242	2594	P0C0S5	H2AZ_HUMAN	0.168655	1.57971
1563	2884	Q9Y3D6	FIS1_HUMAN	0.169044	1.20875
2272	3253	Q9UK22	FBX2_HUMAN	0.169434	0.855372
2413	2167	Q9NTX5	ECHD1_HUMAN	0.169434	1.17576
2047	2839	Q9UBW8	CSN7A_HUMAN	0.169824	1.19286
580	526	Q9Y266	NUDC_HUMAN	0.169824	1.10417
4082	6344	O00401	WASL_HUMAN	0.170216	0.874618
675	851	Q16543	CDC37_HUMAN	0.170608	1.122
116	48	P34932	HSP74_HUMAN	0.171396	1.11538
1219	1007	Q13867	BLMH_HUMAN	0.171396	1.10459
2441	2737	Q99747	SNAG_HUMAN	0.171791	0.876967
3856	3334	Q9H2K8	TAOK3_HUMAN	0.171791	0.858093
2231	2358	Q96SK2	TM209_HUMAN	0.172187	0.985981
3119	3689	Q9NVA1	UQCC1_HUMAN	0.172187	0.88655
921	2071	P61224	RAP1B_HUMAN	0.172584	0.895582
119	248	P26640	SYVC_HUMAN	0.172584	1.07692
129	233	P43243	MATR3_HUMAN	0.172584	1.1383
1600	2242	P40616	ARL1_HUMAN	0.172982	1.06195
2645	2154	Q9UGJ0	AAKG2_HUMAN	0.172982	1.11304
4011	5767	Q969T4	UB2E3_HUMAN	0.17338	0.841751
4011	6727	Q96LR5	UB2E2_HUMAN	0.17338	0.841751
1509	1498	Q7Z2Z2	ETUD1_HUMAN	0.17378	1.03804
2004	1668	Q9BRK5	CAB45_HUMAN	0.17378	0.772109
3370	3522	Q9NP77	SSU72_HUMAN	0.17378	1.59489
1970	1557	Q9Y4K4	M4K5_HUMAN	0.174582	1.08876
3493	2613	P57081	WDR4_HUMAN	0.174985	0.765517
3424	3278	Q03519	TAP2_HUMAN	0.174985	1.1359
1731	739	P57678	GEMI4_HUMAN	0.174985	1.06358
2826	2173	Q9BYD2	RM09_HUMAN	0.175388	1.15385
4241	7267	Q9Y4I5	MTL5_HUMAN	0.175792	1.10584
710	960	Q14978	NOLC1_HUMAN	0.176198	1.08696
476	2955	P62847	RS24_HUMAN	0.176604	1.10931
3363	3441	Q9H0C8	ILKAP_HUMAN	0.177011	0.683473
1038	1793	Q03135	CAV1_HUMAN	0.177419	0.925926
30	131	Q13509	TBB3_HUMAN	0.177419	1.17143
584	2091	P39019	RS19_HUMAN	0.177419	0.933333
3333	4607	Q15796	SMAD2_HUMAN	0.177419	0.854489
3333	6160	P84022	SMAD3_HUMAN	0.177419	0.854489
2084	2673	P63000	RAC1_HUMAN	0.177828	0.875776
2768	3135	Q9P2N5	RBM27_HUMAN	0.178238	1.371
1314	973	Q9Y613	FHOD1_HUMAN	0.178649	1.32524
3180	3573	Q00403	TF2B_HUMAN	0.178649	1.22826
2173	3353	O95881	TXD12_HUMAN	0.178649	1.11261
591	97	Q9BXJ9	NAA15_HUMAN	0.179061	0.827243
725	1188	P51665	PSMD7_HUMAN	0.179473	1.15777
1910	1127	Q9Y6D6	BIG1_HUMAN	0.179473	0.662002
3094	3364	Q15628	TRADD_HUMAN	0.179473	0.907534
2354	2570	Q8IXT5	RB12B_HUMAN	0.180302	1.27907
2641	1581	Q08378	GOGA3_HUMAN	0.180302	0.827869
2332	1306	Q2M2I8	AAK1_HUMAN	0.180717	1.03911
728	979	Q99714	HCD2_HUMAN	0.180717	1.17561
64	20	P29401	TKT_HUMAN	0.180717	1.14673
2872	3372	Q9H6V9	LDAH_HUMAN	0.181134	0.866379
2754	2681	Q9BW85	CCD94_HUMAN	0.181134	0.849315
302	606	P40926	MDHM_HUMAN	0.181134	0.845238
926	1010	P10768	ESTD_HUMAN	0.181134	0.863727
4087	4430	Q93100	KPBB_HUMAN	0.18197	1.30556
1644	782	O14981	BTAF1_HUMAN	0.18197	1.0619
2780	2785	P05161	ISG15_HUMAN	0.18197	0.755172
1942	1437	Q93052	LPP_HUMAN	0.18281	1.18408
2154	1573	Q8ND04	SMG8_HUMAN	0.18281	1.06957
4126	3866	Q07954	LRP1_HUMAN	0.184077	1.14783
2642	2067	Q13330	MTA1_HUMAN	0.184077	1.0997
1267	1685	Q92890	UFD1_HUMAN	0.184502	0.884615
682	822	Q12792	TWF1_HUMAN	0.184502	1.06277
739	724	Q01581	HMCS1_HUMAN	0.184502	1.06888
3454	7711	Q9BYN8	RT26_HUMAN	0.184927	0.847403
3073	2913	Q7L273	KCTD9_HUMAN	0.184927	1.31169
2750	2656	P52789	HXK2_HUMAN	0.185353	1.22581
2163	1708	Q9GZS3	WDR61_HUMAN	0.185353	1.0878
2983	3162	Q8NCN5	PDPR_HUMAN	0.18578	0.964052
3920	7844	Q29980	MICB_HUMAN	0.18578	1.34973
1639	1231	Q96D46	NMD3_HUMAN	0.18578	1.104
2215	2471	O75312	ZPR1_HUMAN	0.18578	0.927374
577	1488	O14818	PSA7_HUMAN	0.18578	1.14916
3666	2709	Q15054	DPOD3_HUMAN	0.18578	0.545969
736	318	Q8N163	CCAR2_HUMAN	0.186209	0.866935
21	89	P21333	FLNA_HUMAN	0.186638	1.06835
900	1150	O75663	TIPRL_HUMAN	0.186638	1.06752
216	63	Q08J23	NSUN2_HUMAN	0.187068	0.628049
472	1584	P09211	GSTP1_HUMAN	0.187068	0.836283
3833	5693	Q9UQR0	SCML2_HUMAN	0.187499	0.861607
2681	1663	Q9HCK8	CHD8_HUMAN	0.189234	1.13571
629	342	Q9UIA9	XPO7_HUMAN	0.189671	1.10742
1042	554	Q13423	NNTM_HUMAN	0.189671	1.22188
1223	935	O60231	DHX16_HUMAN	0.189671	0.941379
1388	1781	P78310	CXAR_HUMAN	0.190108	1.11272
1486	1095	P34949	MPI_HUMAN	0.190108	1.2
144	279	O14980	XPO1_HUMAN	0.190546	1.1039
1329	2893	P98179	RBM3_HUMAN	0.190985	0.866397
4055	8008	P06280	AGAL_HUMAN	0.190985	1.42969
836	946	P13804	ETFA_HUMAN	0.190985	0.811111
2683	2883	Q8NFD5	ARI1B_HUMAN	0.190985	1.26931
2213	1928	Q6NUQ1	RINT1_HUMAN	0.190985	1.0678
497	685	P09493	TPM1_HUMAN	0.191426	1.08453
479	547	Q8NBS9	TXND5_HUMAN	0.191426	0.909677
1085	3360	P60866	RS20_HUMAN	0.191867	1.088
2497	7201	Q9UDW1	QCR9_HUMAN	0.191867	0.908911
63	52	P12956	XRCC6_HUMAN	0.191867	1.07289
2993	6118	Q9UHA3	RLP24_HUMAN	0.191867	1
1417	2606	P07305	H10_HUMAN	0.191867	1.05522
1451	2809	Q99584	S10AD_HUMAN	0.191867	1.33756
1749	1169	Q9HC35	EMAL4_HUMAN	0.192309	1.01316
65	1632	Q58FG1	HS904_HUMAN	0.192752	1.00173
2280	1463	Q9H1A4	APC1_HUMAN	0.193197	1.09402
706	309	Q14CX7	NAA25_HUMAN	0.193642	1.08764
871	1083	Q9Y3F4	STRAP_HUMAN	0.194089	1.09857
1069	686	Q8N8S7	ENAH_HUMAN	0.194089	1.15086
3992	7651	Q96IZ6	MET2A_HUMAN	0.194536	1.34685
3992	7652	Q6P1Q9	MET2B_HUMAN	0.194536	1.34685
3005	2193	Q9BXW9	FACD2_HUMAN	0.194984	1.19292
47	24	Q13813	SPTN1_HUMAN	0.194984	1.14844
727	1606	P28070	PSB4_HUMAN	0.195434	1.10847
3151	3750	O75419	CDC45_HUMAN	0.195434	0.908915
57	59	P42704	LPPRC_HUMAN	0.195434	1.10857
3284	3523	Q06033	ITIH3_HUMAN	0.195884	0.824818
726	669	P21283	VATC1_HUMAN	0.195884	1.15724
741	1370	P22090	RS4Y1_HUMAN	0.196789	1.1
1981	2026	P46109	CRKL_HUMAN	0.197242	0.859155
3324	3085	Q5T8D3	ACBD5_HUMAN	0.197242	0.96063
2396	2191	Q9UFN0	NPS3A_HUMAN	0.198153	1.10897
139	64	P30153	2AAA_HUMAN	0.198609	1.17703
2901	3064	P49406	RM19_HUMAN	0.198609	1.25443
3687	4222	Q6UXV4	MIC27_HUMAN	0.199067	1.04978
2071	735	P42858	HD_HUMAN	0.199067	1.10185
248	292	Q9ULT8	HECD1_HUMAN	0.199067	1.27595
608	268	O14617	AP3D1_HUMAN	0.199526	1.05029
34	76	Q9Y490	TLN1_HUMAN	0.199986	1.16988
1178	2153	Q16186	ADRM1_HUMAN	0.199986	0.908951
56	179	Q14315	FLNC_HUMAN	0.200447	1.09645
1306	1355	P53041	PPP5_HUMAN	0.201372	0.919192
1115	964	Q15061	WDR43_HUMAN	0.201837	0.774783
2627	2649	Q12800	TFCP2_HUMAN	0.201837	0.990654
2036	1711	P30260	CDC27_HUMAN	0.202302	1.03268
902	407	P52701	MSH6_HUMAN	0.202302	0.905405
1527	814	Q13895	BYST_HUMAN	0.202768	1.07627
829	955	P19525	E2AK2_HUMAN	0.202768	1.15023
3679	6156	P11117	PPAL_HUMAN	0.203236	1.21798
2578	2558	P45983	MK08_HUMAN	0.203236	0.890052
691	338	O00267	SPT5H_HUMAN	0.203704	0.922449
2052	1902	O15270	SPTC2_HUMAN	0.204174	1.07538
938	516	P35222	CTNB1_HUMAN	0.204174	1.14732
3560	3717	Q10472	GALT1_HUMAN	0.204174	0.780546
3451	5214	P07108	ACBP_HUMAN	0.204174	0.958333
2562	3119	Q8N5K1	CISD2_HUMAN	0.204644	0.895604
1282	573	O60341	KDM1A_HUMAN	0.204644	1.18006
1584	601	Q92878	RAD50_HUMAN	0.205116	1.15284
3976	6915	Q8N8R5	CB069_HUMAN	0.205116	1.1746
3517	6225	Q99547	MPH6_HUMAN	0.205116	0.988571
802	1218	Q9Y696	CLIC4_HUMAN	0.206063	1.21898
544	258	P10586	PTPRF_HUMAN	0.206538	0.852691
994	2344	P09972	ALDOC_HUMAN	0.206538	0.612299
1475	1775	Q8TC12	RDH11_HUMAN	0.206538	1.01445
3792	7875	Q05D32	CTSL2_HUMAN	0.207014	0.787081
2942	3010	Q9H9A5	CNO10_HUMAN	0.207491	1.05785
1003	406	Q9Y2A7	NCKP1_HUMAN	0.20797	1.18799
605	417	O95831	AIFM1_HUMAN	0.20797	1.08249
1407	1358	Q9Y2Z0	SGT1_HUMAN	0.20797	1.14179
3625	2996	Q8IYU8	MICU2_HUMAN	0.208449	0.911517
890	884	Q13362	2A5G_HUMAN	0.20893	0.906716
2133	1859	O95218	ZRAB2_HUMAN	0.20893	0.895954
1381	725	P48163	MAOX_HUMAN	0.209411	1.14859
2180	2310	Q9NY61	AATF_HUMAN	0.209411	0.931818
3520	4707	P42330	AK1C3_HUMAN	0.209411	0.71223
3860	4818	Q96BN8	OTUL_HUMAN	0.209894	1.325
4239	6825	Q66K14	TBC9B_HUMAN	0.209894	1.43415
694	888	P37837	TALDO_HUMAN	0.210863	0.906977
910	982	O60684	IMA7_HUMAN	0.210863	0.877005
2379	2282	Q96DB5	RMD1_HUMAN	0.210863	0.901869
3984	7244	Q86UW9	DTX2_HUMAN	0.211349	1.14371
1243	1078	P18615	NELFE_HUMAN	0.211836	1.05743
1398	767	P48637	GSHB_HUMAN	0.211836	1.10334
2290	2195	Q9H5Q4	TFB2M_HUMAN	0.212324	0.898374
123	105	P09874	PARP1_HUMAN	0.212324	0.942029
2316	3125	Q9NZZ3	CHMP5_HUMAN	0.212324	0.95092
3071	4918	Q9Y2I1	NISCH_HUMAN	0.212324	0.886792
2599	2682	O95251	KAT7_HUMAN	0.212324	0.949367
2703	2572	Q9UMS0	NFU1_HUMAN	0.212814	1.02542
1823	1290	Q9H3S7	PTN23_HUMAN	0.213304	1.09135
2671	2627	P43353	AL3B1_HUMAN	0.213796	0.878012
1095	442	Q8NI36	WDR36_HUMAN	0.214289	1.11111
1411	926	O60524	NEMF_HUMAN	0.214783	1.21678
3057	4586	Q9NVS9	PNPO_HUMAN	0.214783	1.33134
329	710	P52597	HNRPF_HUMAN	0.214783	1.16379
50	81	P26641	EF1G_HUMAN	0.215278	0.816993
3232	2902	Q9Y217	MTMR6_HUMAN	0.215774	1.00104
2201	3357	O60888	CUTA_HUMAN	0.216272	1.25795
1458	1081	Q9UI10	EI2BD_HUMAN	0.21677	1.02092
767	591	O95757	HS74L_HUMAN	0.21677	1.10976
755	898	P20810	ICAL_HUMAN	0.21677	1.09863
3025	5293	Q9Y294	ASF1A_HUMAN	0.217771	0.894292
1289	1822	Q9UHD9	UBQL2_HUMAN	0.217771	1.16466
3503	3153	Q9NXG2	THUM1_HUMAN	0.217771	0.915385
621	1063	Q9P287	BCCIP_HUMAN	0.217771	1.13529
2152	2135	Q96E11	RRFM_HUMAN	0.218273	1.09036
3684	4229	Q13405	RM49_HUMAN	0.218273	1.21192
192	169	Q99460	PSMD1_HUMAN	0.218273	1.11607
4051	7727	Q9BQ95	ECSIT_HUMAN	0.218273	1.22509
4181	7932	Q9Y5Y0	FLVC1_HUMAN	0.218273	0.86194
4185	8341	O95630	STABP_HUMAN	0.218273	0.886792
1701	3803	Q9H0N0	RAB6C_HUMAN	0.218776	1.13493
2208	2304	Q8WTV0	SCRB1_HUMAN	0.219786	1.31871
2772	2891	Q9UK41	VPS28_HUMAN	0.220293	0.875238
2624	2057	P57764	GSDMD_HUMAN	0.2208	1.06299
2041	1623	O76031	CLPX_HUMAN	0.221309	1.14689
1183	1107	O43854	EDIL3_HUMAN	0.221309	1.13636
1871	2583	Q15121	PEA15_HUMAN	0.22182	1.1629
1073	1014	Q969X6	CIR1A_HUMAN	0.22182	1.11222
3341	6980	Q8WVC6	DCAKD_HUMAN	0.22182	1.08207
3973	4984	O94763	RMP_HUMAN	0.22182	1.0574
2925	4216	Q53FV1	ORML2_HUMAN	0.222331	1.12821
3215	6193	Q96HR3	MED30_HUMAN	0.222331	0.75
3047	3145	Q9NYB0	TE2IP_HUMAN	0.222331	1.17561
1943	2317	Q16698	DECR_HUMAN	0.222331	0.841146
2922	2018	Q96JG6	VPS50_HUMAN	0.222844	1.03239
2112	2880	Q9UJX5	APC4_HUMAN	0.223357	1.10559
2707	3263	Q8N2F6	ARM10_HUMAN	0.223357	0.990196
1960	3202	P49207	RL34_HUMAN	0.223357	0.819242
3206	5339	O95149	SPN1_HUMAN	0.223357	0.852151
947	751	P23193	TCEA1_HUMAN	0.223872	0.855131
3156	2666	Q8NBJ4	GOLM1_HUMAN	0.223872	0.727685
3593	4215	Q9Y679	AUP1_HUMAN	0.223872	1.17221
4058	4599	Q9UNK0	STX8_HUMAN	0.224388	1.59836
3766	3327	Q9NR50	EI2BG_HUMAN	0.224905	0.971491
1711	1577	Q9NWT1	PK1IP_HUMAN	0.225944	1.20892
3519	4471	Q96EI5	TCAL4_HUMAN	0.226464	1.20779
91	33	O60701	UGDH_HUMAN	0.226986	0.891738
2129	1480	Q9NY27	PP4R2_HUMAN	0.22751	1.06011
1092	1552	P51398	RT29_HUMAN	0.228034	0.931398
2928	4021	Q86X29	LSR_HUMAN	0.228034	0.971963
2762	3615	Q96K17	BT3L4_HUMAN	0.229087	1.2
2982	2850	P63279	UBC9_HUMAN	0.229087	0.720749
2833	6098	Q96FN9	DTD2_HUMAN	0.229087	1.11966
4116	7638	Q96DG6	CMBL_HUMAN	0.229615	1.22468
3266	7786	Q8N0U8	VKORL_HUMAN	0.229615	0.70892
2424	2916	P30711	GSTT1_HUMAN	0.229615	1.12281
623	1211	Q9H9B4	SFXN1_HUMAN	0.229615	1.14784
982	799	Q2TAY7	SMU1_HUMAN	0.229615	1.11673
441	145	Q9UQE7	SMC3_HUMAN	0.230144	1.06335
378	150	Q86UP2	KTN1_HUMAN	0.230144	1.06805
2018	1899	Q9BZF1	OSBL8_HUMAN	0.230144	1.00763
1391	772	Q8WU90	ZC3HF_HUMAN	0.230144	1.06909
1423	1257	Q9BY77	PDIP3_HUMAN	0.230144	1.02905
2622	3068	O75909	CCNK_HUMAN	0.230675	1.425
730	2529	P84103	SRSF3_HUMAN	0.230675	1.18105
3747	6122	Q3ZAQ7	VMA21_HUMAN	0.231206	1.30208
2646	2040	Q86Y07	VRK2_HUMAN	0.231206	0.81073
1389	2537	P61923	COPZ1_HUMAN	0.231739	1.07678
2855	3935	Q86V21	AACS_HUMAN	0.232274	1.10122
3713	2743	P11498	PYC_HUMAN	0.232274	1.18671
1298	709	P55196	AFAD_HUMAN	0.232274	1.17391
3059	3389	O14802	RPC1_HUMAN	0.232809	0.986789
3882	4792	P42785	PCP_HUMAN	0.232809	1.05621
2994	2584	Q16763	UBE2S_HUMAN	0.233346	0.811518
4072	6391	Q96JB2	COG3_HUMAN	0.233346	0.840491
666	426	P38606	VATA_HUMAN	0.233346	0.871859
4150	7922	Q8TCZ2	C99L2_HUMAN	0.233346	0.910755
1826	1832	P53701	CCHL_HUMAN	0.233346	1.10106
1806	1233	Q9Y4C8	RBM19_HUMAN	0.233884	1.05882
3542	4461	Q9BRF8	CPPED_HUMAN	0.233884	1.19492
3036	1618	Q8IVD9	NUDC3_HUMAN	0.233884	1.13333
231	1453	Q07021	C1QBP_HUMAN	0.234423	1.03729
1532	1149	Q9UI12	VATH_HUMAN	0.234423	1.12335
260	1512	Q02878	RL6_HUMAN	0.234423	1.08078
2961	7627	Q92504	S39A7_HUMAN	0.234963	1.28713
70	905	Q562R1	ACTBL_HUMAN	0.234963	1.35
1990	2729	Q92575	UBXN4_HUMAN	0.235505	1.14331
3972	4898	Q92805	GOGA1_HUMAN	0.235505	1.31373
3751	2461	Q8N3D4	EH1L1_HUMAN	0.235505	0.871269
3167	3576	P33947	ERD22_HUMAN	0.235505	1.30837
2699	2307	Q12979	ABR_HUMAN	0.236048	0.807947
262	172	Q12931	TRAP1_HUMAN	0.236048	1.16463
55	2353	Q6FI13	H2A2A_HUMAN	0.236048	1.83246
55	2410	Q16777	H2A2C_HUMAN	0.236048	1.83246
3710	5050	Q9UNY4	TTF2_HUMAN	0.236592	1.21147
286	207	P20700	LMNB1_HUMAN	0.236592	1.10577
830	980	P30519	HMOX2_HUMAN	0.236592	1.14384
1333	2794	P62304	RUXE_HUMAN	0.236592	1.08527
1939	1759	O95864	FADS2_HUMAN	0.236592	1.08333
1277	1193	Q7Z4Q2	HEAT3_HUMAN	0.237137	1.11921
1865	1430	Q92783	STAM1_HUMAN	0.237137	0.974619
2841	4820	Q9BQ75	CMS1_HUMAN	0.237684	1.17313
3498	2415	P27448	MARK3_HUMAN	0.238232	1.10714
1015	2538	Q8TAA3	PSA7L_HUMAN	0.238232	0.840278
847	1136	O75822	EIF3J_HUMAN	0.238232	1.06589
3081	6246	P30536	TSPOA_HUMAN	0.238781	0.854271
3457	7671	Q9UL45	BL1S6_HUMAN	0.238781	0.982792
637	638	P43686	PRS6B_HUMAN	0.238781	1.14429
3325	3187	O95140	MFN2_HUMAN	0.238781	1.1848
166	237	P27824	CALX_HUMAN	0.239332	1.04844
3955	6373	P03905	NU4M_HUMAN	0.239332	0.79187
3817	6146	O60508	PRP17_HUMAN	0.239883	0.946
3271	3195	Q96QU8	XPO6_HUMAN	0.239883	1.20244
413	253	P08195	4F2_HUMAN	0.239883	0.90411
4173	6500	P09497	CLCB_HUMAN	0.240436	1.20765
4178	7843	Q5VW38	GP107_HUMAN	0.240436	1.17259
2995	7641	Q9BQB6	VKOR1_HUMAN	0.240991	0.873585
1135	433	Q00653	NFKB2_HUMAN	0.240991	1.1194
3922	3406	Q8IX03	KIBRA_HUMAN	0.240991	1.19273
1035	2046	P20337	RAB3B_HUMAN	0.241546	1.14903
883	774	O14929	HAT1_HUMAN	0.242103	1.06655
2725	2182	Q9H845	ACAD9_HUMAN	0.242661	1.07483
1058	743	Q96B97	SH3K1_HUMAN	0.242661	0.986456
3702	2867	Q9BTY7	HGH1_HUMAN	0.242661	0.943662
3663	4618	Q9NXH9	TRM1_HUMAN	0.242661	1.25086
975	853	P61201	CSN2_HUMAN	0.24322	1.04076
3512	3787	Q3MHD2	LSM12_HUMAN	0.24322	0.874572
578	320	Q9NSE4	SYIM_HUMAN	0.243781	1.12947
439	65	Q16891	MIC60_HUMAN	0.243781	1.15152
1064	807	P48739	PIPNB_HUMAN	0.244343	0.938356
3518	6132	Q96EY5	MB12A_HUMAN	0.244343	0.918919
661	713	P31350	RIR2_HUMAN	0.244906	1.15385
1815	2758	Q13442	HAP28_HUMAN	0.244906	0.88587
3496	4013	Q8TB72	PUM2_HUMAN	0.246037	1.17729
747	341	Q03701	CEBPZ_HUMAN	0.246037	0.850877
4074	3702	P22570	ADRO_HUMAN	0.246604	1.14397
2517	4676	Q9NQ88	TIGAR_HUMAN	0.247742	1.07197
3308	4353	Q8IV38	ANKY2_HUMAN	0.247742	1.09804
3889	7262	Q76FK4	NOL8_HUMAN	0.248313	1.10127
1568	1621	Q8NCA5	FA98A_HUMAN	0.248313	1.14094
1674	1887	O00273	DFFA_HUMAN	0.248313	1.03833
1848	1203	Q13464	ROCK1_HUMAN	0.248886	0.879581
3337	4034	Q92572	AP3S1_HUMAN	0.248886	1.09459
2538	4448	Q86YN1	DOPP1_HUMAN	0.248886	1.10909
4145	6548	Q9Y6I4	UBP3_HUMAN	0.249459	1.2459
964	1501	Q9BQ67	GRWD1_HUMAN	0.249459	0.88412
3452	2252	Q9Y2W6	TDRKH_HUMAN	0.249459	0.927
2742	1878	Q969S3	ZN622_HUMAN	0.250035	1.05932
4236	6761	P82914	RT15_HUMAN	0.250611	1.12397
1560	706	Q5VT52	RPRD2_HUMAN	0.251189	1.11258
1327	1178	P50416	CPT1A_HUMAN	0.251768	1.199
1351	4575	P04004	VTNC_HUMAN	0.251768	0.866944
1955	2590	O75494	SRS10_HUMAN	0.252348	1.103
2137	2973	Q14019	COTL1_HUMAN	0.25293	1.33466
2676	3373	Q9UNN8	EPCR_HUMAN	0.25293	1.14685
662	1103	Q9UMX0	UBQL1_HUMAN	0.25293	1.14688
2932	3422	Q9UBK9	UXT_HUMAN	0.254097	0.794545
3196	6513	P00414	COX3_HUMAN	0.254097	0.835749
1743	2166	P49354	FNTA_HUMAN	0.254097	1.088
1693	1907	Q9Y316	MEMO1_HUMAN	0.254683	1.17413
3344	7808	Q92685	ALG3_HUMAN	0.254683	0.748673
1295	1739	Q02750	MP2K1_HUMAN	0.25527	1.16898
1117	952	Q9NZL4	HPBP1_HUMAN	0.25527	0.873134
3165	7608	O95832	CLD1_HUMAN	0.255859	1.05238
1075	1572	Q15758	AAAT_HUMAN	0.255859	0.932412
2963	3569	O94913	PCF11_HUMAN	0.255859	0.940571
2046	1483	Q15056	IF4H_HUMAN	0.256448	0.867424
4240	7202	Q8N4Q1	MIA40_HUMAN	0.256448	0.772436
1322	951	Q9GZL7	WDR12_HUMAN	0.256448	1.14388
3962	6424	Q96EV2	RBM33_HUMAN	0.25704	1.16723
3408	3819	Q9NP58	ABCB6_HUMAN	0.25704	0.8653
3402	3065	Q8IVT2	MISP_HUMAN	0.25704	1.09016
214	266	P63010	AP2B1_HUMAN	0.257632	1.11756
2128	1619	Q9NRY5	F1142_HUMAN	0.257632	1.12832
3572	7610	Q9BUM1	G6PC3_HUMAN	0.257632	1.06719
3896	7777	Q8N531	FBXL6_HUMAN	0.257632	0.871486
3718	3928	Q9UN37	VPS4A_HUMAN	0.258226	0.867987
2013	2474	O94992	HEXI1_HUMAN	0.258226	1.10798
4227	8253	Q86SF2	GALT7_HUMAN	0.258821	1.11765
2745	3571	Q9Y3B4	SF3B6_HUMAN	0.258821	1.09184
2050	3375	P51636	CAV2_HUMAN	0.258821	0.89505
972	680	Q9UJU6	DBNL_HUMAN	0.259418	1.16471
4032	8131	P01042	KNG1_HUMAN	0.260016	0.59396
801	1468	P35659	DEK_HUMAN	0.260615	0.917347
646	1000	Q9BWD1	THIC_HUMAN	0.260615	1.18201
121	40	P50991	TCPD_HUMAN	0.261216	1.04831
4214	8497	Q9NRD1	FBX6_HUMAN	0.261216	0.864407
2960	3377	P49768	PSN1_HUMAN	0.261216	1.11824
960	1072	P63151	2ABA_HUMAN	0.261216	1.09346
104	361	P05783	K1C18_HUMAN	0.261818	1.13559
3472	2765	Q8N8A6	DDX51_HUMAN	0.261818	0.952903
1824	1066	O15027	SC16A_HUMAN	0.262422	1.13636
3439	2838	Q8IUR7	ARMC8_HUMAN	0.262422	1.08197
567	1938	P62906	RL10A_HUMAN	0.262422	1.0524
3670	3444	Q8TCY9	URGCP_HUMAN	0.262422	0.870398
1409	2567	O15145	ARPC3_HUMAN	0.262422	0.865828
383	1424	P12235	ADT1_HUMAN	0.262422	1.09534
705	349	P00533	EGFR_HUMAN	0.263027	0.914821
3321	3461	O14562	UBFD1_HUMAN	0.263027	0.889665
1490	2037	P09012	SNRPA_HUMAN	0.263027	1.02833
183	30	P33176	KINH_HUMAN	0.263027	0.93118
761	798	P16152	CBR1_HUMAN	0.263633	0.833505
527	1731	P60953	CDC42_HUMAN	0.263633	1.06107
1386	763	P36915	GNL1_HUMAN	0.263633	0.638629
332	2777	P62841	RS15_HUMAN	0.264241	1
3003	4379	Q9ULC3	RAB23_HUMAN	0.264241	1.08
335	286	Q9UQ35	SRRM2_HUMAN	0.26485	0.995772
3554	3324	P43699	NKX21_HUMAN	0.26485	0.885714
1859	3159	Q2TAA2	IAH1_HUMAN	0.265461	1.14625
2337	1790	Q96G46	DUS3L_HUMAN	0.265461	0.993827
2781	3267	O14735	CDIPT_HUMAN	0.265461	1.05556
2053	2789	Q9UPY8	MARE3_HUMAN	0.265461	0.942408
2516	3009	Q8TED1	GPX8_HUMAN	0.266686	1.08235
696	189	Q7Z2W4	ZCCHV_HUMAN	0.267301	0.90393
1541	1192	P49189	AL9A1_HUMAN	0.267301	0.883333
2758	4213	Q4ZIN3	MBRL_HUMAN	0.267917	1.16245
2788	3137	P50897	PPT1_HUMAN	0.267917	1.09353
432	1929	P24534	EF1B_HUMAN	0.268534	0.959752
2806	4911	Q8WWI5	CTL1_HUMAN	0.268534	0.994152
1471	2382	P46776	RL27A_HUMAN	0.268534	0.873846
4090	5422	Q96BT7	ALKB8_HUMAN	0.269153	0.74581
1341	2803	P20674	COX5A_HUMAN	0.269153	1.13565
1596	1056	Q9NQX3	GEPH_HUMAN	0.269153	1.10714
3132	6841	Q9NRX2	RM17_HUMAN	0.269774	1.2
3378	3199	Q9UKV5	AMFR_HUMAN	0.269774	1.10881
1395	1004	P52306	GDS1_HUMAN	0.270396	0.89313
2802	4454	P09669	COX6C_HUMAN	0.270396	1.22124
2108	2899	P09496	CLCA_HUMAN	0.271019	1.17524
15	28	P68104	EF1A1_HUMAN	0.271019	0.934579
2540	2603	Q12972	PP1R8_HUMAN	0.271644	0.943548
1174	1752	Q15286	RAB35_HUMAN	0.271644	1.08418
1122	1425	Q15165	PON2_HUMAN	0.271644	1.1453
2753	2305	Q14847	LASP1_HUMAN	0.271644	0.906832
3538	4832	Q7L5Y1	ENOF1_HUMAN	0.27227	1.34459
2586	2136	Q9BQA1	MEP50_HUMAN	0.27227	1.52982
3099	4031	O75923	DYSF_HUMAN	0.272898	0.832168
252	49	Q8WVM8	SCFD1_HUMAN	0.272898	1.04545
571	337	Q9Y5L0	TNPO3_HUMAN	0.272898	1.05
3078	3079	Q96GM8	TOE1_HUMAN	0.273527	1.02649
2774	4315	Q7Z7H8	RM10_HUMAN	0.274157	1.17557
906	852	P62873	GBB1_HUMAN	0.274157	0.806452
1236	1042	Q86X55	CARM1_HUMAN	0.274157	1.08861
3651	4009	P57105	SYJ2B_HUMAN	0.274157	1.22154
4044	6960	O75323	NIPS2_HUMAN	0.274789	0.782324
3142	3203	Q96FJ0	STALP_HUMAN	0.274789	1.18462
3310	2632	Q86VS8	HOOK3_HUMAN	0.274789	1.11849
3750	2441	Q8IWJ2	GCC2_HUMAN	0.275423	1.19039
4010	4748	Q96HY7	DHTK1_HUMAN	0.275423	0.852055
1642	1737	Q9NWU2	GID8_HUMAN	0.275423	0.971429
3834	6166	O00471	EXOC5_HUMAN	0.275423	0.892351
2266	1085	Q9Y450	HBS1L_HUMAN	0.276058	0.942029
2575	2795	P29084	T2EB_HUMAN	0.276058	0.935065
2088	3665	P53801	PTTG_HUMAN	0.276058	0.904306
2560	2992	Q9BRX8	F213A_HUMAN	0.276694	0.876289
3396	2725	P48634	PRC2A_HUMAN	0.276694	0.887273
1789	2270	Q15024	EXOS7_HUMAN	0.277332	0.899614
1171	444	Q9NZB2	F120A_HUMAN	0.277971	1.08711
1444	721	A6NKT7	RGPD3_HUMAN	0.277971	1.12968
2274	2387	P61964	WDR5_HUMAN	0.277971	0.937107
749	1725	P09382	LEG1_HUMAN	0.277971	1.1958
3482	7611	Q9NXB9	ELOV2_HUMAN	0.278612	1.21262
3267	2837	Q9UNS1	TIM_HUMAN	0.279254	1.01306
1288	871	Q15642	CIP4_HUMAN	0.279254	0.84127
3647	4346	Q9Y2H6	FND3A_HUMAN	0.280543	1.051
3578	8002	Q96RP8	KCNA7_HUMAN	0.280543	0.930183
1605	1702	Q9Y315	DEOC_HUMAN	0.28119	0.908367
164	88	Q9Y4L1	HYOU1_HUMAN	0.28119	1.08824
2935	2876	P39880	CUX1_HUMAN	0.28119	1.26658
606	2043	Q07666	KHDR1_HUMAN	0.28119	1.11348
4270	7798	Q96GA7	SDSL_HUMAN	0.28119	0.815718
3186	3160	Q70CQ2	UBP34_HUMAN	0.28119	1.12061
2799	3817	Q96F86	EDC3_HUMAN	0.281838	0.922535
892	470	O95573	ACSL3_HUMAN	0.282488	0.969492
1286	897	P82933	RT09_HUMAN	0.282488	1.054
744	352	Q9BPX3	CND3_HUMAN	0.282488	1.06145
220	180	O00159	MYO1C_HUMAN	0.282488	1.07018
2145	1661	Q9UL42	PNMA2_HUMAN	0.283139	1.13793
3857	7575	Q9Y343	SNX24_HUMAN	0.284446	0.792526
3052	2137	P20936	RASA1_HUMAN	0.284446	1.03922
3380	4989	Q6Y288	B3GLT_HUMAN	0.284446	1.11952
2502	1034	Q6P158	DHX57_HUMAN	0.285102	1.16935
3050	3004	Q8WWH5	TRUB1_HUMAN	0.285102	0.89781
460	786	P06493	CDK1_HUMAN	0.285759	1.01897
3548	5470	Q9NX74	DUS2L_HUMAN	0.285759	0.869388
1189	1058	P23258	TBG1_HUMAN	0.285759	1.08527
2117	4291	Q9NX55	HYPK_HUMAN	0.285759	1.19753
2972	1589	P78357	CNTP1_HUMAN	0.285759	1.18692
2693	2878	Q7Z7H5	TMED4_HUMAN	0.285759	0.88
1313	541	Q12965	MYO1E_HUMAN	0.286418	1.10526
3172	6093	P62857	RS28_HUMAN	0.286418	0.809091
3650	5594	Q9Y5Z4	HEBP2_HUMAN	0.286418	1.24533
3682	3293	Q5JPH6	SYEM_HUMAN	0.287078	0.861272
3514	6077	Q8TB52	FBX30_HUMAN	0.287078	0.886188
793	246	P19367	HXK1_HUMAN	0.28774	1.09524
382	142	P35606	COPB2_HUMAN	0.28774	1.10391
3709	2168	Q9H8V3	ECT2_HUMAN	0.28774	0.959746
2060	2157	Q9BTX1	NDC1_HUMAN	0.288403	1.07947
2621	3175	P30825	CTR1_HUMAN	0.288403	0.845638
4052	7747	Q9BUL5	PHF23_HUMAN	0.289068	0.820937
1044	348	Q8TEQ6	GEMI5_HUMAN	0.289734	1.08519
3908	3201	Q8NBN3	TM87A_HUMAN	0.289734	0.806452
979	2169	Q15363	TMED2_HUMAN	0.289734	1.09467
549	295	Q5JRX3	PREP_HUMAN	0.290402	1.10198
3776	7910	Q96RQ3	MCCA_HUMAN	0.290402	0.881828
3558	6210	P51580	TPMT_HUMAN	0.291072	0.915966
291	1128	P08865	RSSA_HUMAN	0.291072	1.07485
674	599	Q9UBT2	SAE2_HUMAN	0.291072	0.927978
2321	3198	Q6UW68	TM205_HUMAN	0.291072	0.909677
2890	2699	Q9Y314	NOSIP_HUMAN	0.291072	0.748927
526	1600	P25787	PSA2_HUMAN	0.291743	1.1601
1965	2232	Q8TAE8	G45IP_HUMAN	0.291743	0.950355
3510	3148	Q9Y5P6	GMPPB_HUMAN	0.291743	0.836134
255	487	O43776	SYNC_HUMAN	0.292415	0.88189
3849	7623	P60002	ELOF1_HUMAN	0.293089	1.16138
201	384	P23526	SAHH_HUMAN	0.293089	1.08772
2591	1761	O94822	LTN1_HUMAN	0.293089	1.13158
711	2380	P84098	RL19_HUMAN	0.293089	0.815789
3654	6068	P30049	ATPD_HUMAN	0.293089	1.12971
3400	2674	Q9BQE5	APOL2_HUMAN	0.293765	1.07453
4166	7120	Q8IVH8	M4K3_HUMAN	0.293765	1.20408
1119	1293	Q8NHH9	ATLA2_HUMAN	0.293765	0.945402
2818	1553	O60287	NPA1P_HUMAN	0.293765	1.00901
2726	2639	O15228	GNPAT_HUMAN	0.294442	1.07029
3063	2690	Q92733	PRCC_HUMAN	0.294442	0.913793
1138	930	Q9UBU9	NXF1_HUMAN	0.294442	1.10386
3164	7319	Q96ES7	SGF29_HUMAN	0.295121	1.22099
2612	3512	P85037	FOXK1_HUMAN	0.295121	1.35252
3159	3291	Q96C57	CL043_HUMAN	0.295121	0.931298
3322	4367	Q9NRF9	DPOE3_HUMAN	0.296483	1.17954
3862	6192	Q9Y587	AP4S1_HUMAN	0.296483	0.768966
2452	2164	Q9UBK8	MTRR_HUMAN	0.296483	0.944056
2838	3831	Q9Y3D9	RT23_HUMAN	0.297167	1.09135
3280	7660	P03915	NU5M_HUMAN	0.297167	0.886628
2292	3371	Q9Y296	TPPC4_HUMAN	0.298538	1.08264
435	373	P30520	PURA2_HUMAN	0.298538	1.10926
454	188	Q92598	HS105_HUMAN	0.298538	1.00917
729	1157	Q15717	ELAV1_HUMAN	0.299226	0.919872
1728	1783	Q92734	TFG_HUMAN	0.299226	1.04933
988	622	P17480	UBF1_HUMAN	0.299916	0.964497
2648	2466	Q9NYH9	UTP6_HUMAN	0.299916	0.973451
3446	3548	P02771	FETA_HUMAN	0.299916	0.969112
250	1052	P67809	YBOX1_HUMAN	0.300608	1.11189
1811	1144	Q5BKZ1	ZN326_HUMAN	0.300608	0.91129
2840	2412	Q86W50	MET16_HUMAN	0.301301	1.09877
3557	4204	Q96DX4	RSPRY_HUMAN	0.301995	0.967236
274	761	P36873	PP1G_HUMAN	0.301995	1.0812
3385	5462	Q9Y3A6	TMED5_HUMAN	0.301995	0.91358
2835	3505	O75431	MTX2_HUMAN	0.301995	1.27865
3774	4744	Q9NVS2	RT18A_HUMAN	0.302691	1.1533
2014	1515	Q69YN4	VIR_HUMAN	0.302691	1.04825
2475	1651	Q9Y697	NFS1_HUMAN	0.303389	1.06977
2081	2882	P82675	RT05_HUMAN	0.304089	1.1227
2874	7741	Q14919	NC2A_HUMAN	0.304089	0.816777
3235	3816	O94855	SC24D_HUMAN	0.304789	0.941935
158	265	P27708	PYR1_HUMAN	0.304789	0.839202
2433	1350	Q7Z5K2	WAPL_HUMAN	0.304789	1.16552
3444	4152	Q9BZV1	UBXN6_HUMAN	0.304789	1.18879
3420	6116	Q9H7B4	SMYD3_HUMAN	0.305492	1.05
1072	564	Q9Y6Y8	S23IP_HUMAN	0.306196	1.08696
210	101	Q13263	TIF1B_HUMAN	0.306902	1.14151
2120	3136	Q9Y3E1	HDGR3_HUMAN	0.30761	0.923567
2270	2370	Q13188	STK3_HUMAN	0.30761	1.13377
2076	2271	P08240	SRPR_HUMAN	0.30761	1.21875
1168	1710	Q96CN7	ISOC1_HUMAN	0.30761	1.06081
2688	3566	Q9H8H2	DDX31_HUMAN	0.308319	1.07404
3046	3033	Q15382	RHEB_HUMAN	0.308319	0.909408
2723	2778	P01112	RASH_HUMAN	0.30903	1.17697
2776	2811	Q92542	NICA_HUMAN	0.30903	1.26094
617	1215	P55036	PSMD4_HUMAN	0.30903	0.896552
2964	2435	Q15058	KIF14_HUMAN	0.309742	1
2920	3102	Q86VM9	ZCH18_HUMAN	0.310456	0.944506
2402	3022	Q9GZT8	NIF3L_HUMAN	0.310456	0.911017
3724	7879	Q9NVM9	ASUN_HUMAN	0.311172	0.819444
2124	1701	Q16850	CP51A_HUMAN	0.311172	1.00515
3264	7734	Q9GZM8	NDEL1_HUMAN	0.311172	1.17347
3264	7735	Q9NXR1	NDE1_HUMAN	0.311172	1.17347
443	251	P55265	DSRAD_HUMAN	0.311889	0.903023
2885	2488	O14672	ADA10_HUMAN	0.311889	0.92
1739	1772	P35908	K22E_HUMAN	0.312608	0.811024
833	834	O75475	PSIP1_HUMAN	0.312608	1.07373
2406	3141	Q9BUB7	TMM70_HUMAN	0.313329	1.08586
3089	6964	P15941	MUC1_HUMAN	0.313329	0.857895
2468	1936	Q9BV57	MTND_HUMAN	0.313329	0.898305
3488	3180	P12109	CO6A1_HUMAN	0.314051	0.808725
1741	1645	O94888	UBXN7_HUMAN	0.314775	1.12044
2732	2668	Q8N0Z6	TTC5_HUMAN	0.314775	1.043
2087	2222	P57088	TMM33_HUMAN	0.314775	0.798951
1483	2184	P67870	CSK2B_HUMAN	0.314775	0.892202
1793	610	Q9P0K7	RAI14_HUMAN	0.3155	0.939394
3318	5891	Q6PCE3	PGM2L_HUMAN	0.316228	1.20474
1169	1147	Q13151	ROA0_HUMAN	0.316228	0.92037
3259	6120	Q9BRP1	PDD2L_HUMAN	0.316228	0.761905
161	1511	P15559	NQO1_HUMAN	0.316228	0.958188
4089	4665	Q96RE7	NACC1_HUMAN	0.316228	0.878378
2543	3276	Q6NUM9	RETST_HUMAN	0.316957	1.18852
978	1742	Q9Y3B3	TMED7_HUMAN	0.316957	1.08287
3354	2894	Q9Y487	VPP2_HUMAN	0.316957	1.05495
1304	1559	P54819	KAD2_HUMAN	0.317687	0.908475
2324	1396	Q6UB35	C1TM_HUMAN	0.317687	0.967532
487	152	P54577	SYYC_HUMAN	0.317687	0.956965
3722	4186	O43159	RRP8_HUMAN	0.317687	1.50647
2064	1402	P56945	BCAR1_HUMAN	0.317687	1.09929
1254	717	P30530	UFO_HUMAN	0.317687	1.14655
2615	2405	Q9NUJ1	ABHDA_HUMAN	0.317687	0.926267
3100	3028	Q5JSH3	WDR44_HUMAN	0.317687	1.09198
1708	3011	P54709	AT1B3_HUMAN	0.317687	1.15569
3829	3616	Q00059	TFAM_HUMAN	0.317687	1.37267
418	1048	P49721	PSB2_HUMAN	0.317687	1.10345
633	1059	P00387	NB5R3_HUMAN	0.31842	1.06361
1714	1843	O96008	TOM40_HUMAN	0.31842	1.09009
1266	1028	Q92552	RT27_HUMAN	0.319154	0.921053
3129	4445	Q8N4V1	MMGT1_HUMAN	0.319154	1.05461
305	542	P63244	GBLP_HUMAN	0.319154	0.874251
3125	3283	Q9BVW5	TIPIN_HUMAN	0.319154	0.916399
3468	4074	O60353	FZD6_HUMAN	0.31989	1.06462
1501	609	Q86VI3	IQGA3_HUMAN	0.31989	1.23585
2032	1476	O95299	NDUAA_HUMAN	0.320627	0.900602
570	3368	P05386	RLA1_HUMAN	0.320627	1.10417
83	653	P31946	1433B_HUMAN	0.321366	1.10119
2476	2524	O43670	ZN207_HUMAN	0.321366	1.07692
2073	1693	Q9NW13	RBM28_HUMAN	0.321366	0.984127
1355	886	Q96RS6	NUDC1_HUMAN	0.321366	1.09953
1542	727	P18583	SON_HUMAN	0.322107	1.11957
1356	2340	Q9Y3Y2	CHTOP_HUMAN	0.322107	1.06312
3785	7253	Q9H446	RWDD1_HUMAN	0.322107	1.18056
1315	1429	Q9H993	ARMT1_HUMAN	0.322107	1.09655
2664	1608	Q96T51	RUFY1_HUMAN	0.322107	0.87395
4120	8953	A6H8Y1	BDP1_HUMAN	0.323594	1.125
820	472	Q13428	TCOF_HUMAN	0.323594	0.921622
1817	2428	Q9Y6A4	CFA20_HUMAN	0.323594	1.07981
4099	6305	Q14680	MELK_HUMAN	0.325087	0.912281
1689	1219	Q7Z3T8	ZFY16_HUMAN	0.325087	0.924528
1843	2611	Q16836	HCDH_HUMAN	0.325087	1.19728
28	12	P12814	ACTN1_HUMAN	0.325087	1.35315
3480	6394	Q9UH17	ABC3B_HUMAN	0.325837	1.60779
189	238	O43390	HNRPR_HUMAN	0.325837	0.892045
2016	2084	Q9UBU8	MO4L1_HUMAN	0.325837	1.072
4216	7577	P51692	STA5B_HUMAN	0.325837	0.915254
873	473	Q9H0A0	NAT10_HUMAN	0.326588	1.072
3492	2373	Q9H2G2	SLK_HUMAN	0.326588	1.13495
1034	792	Q8NI27	THOC2_HUMAN	0.326588	0.907731
2716	1787	Q9NR09	BIRC6_HUMAN	0.326588	1.06816
1274	1550	O43396	TXNL1_HUMAN	0.326588	1.06329
949	657	P53992	SC24C_HUMAN	0.326588	1.13247
2405	2368	Q6ZXV5	TMTC3_HUMAN	0.327341	1.03764
779	501	O94979	SC31A_HUMAN	0.327341	1.3628
3586	5027	Q9Y2G5	OFUT2_HUMAN	0.327341	1.10474
2601	3083	Q9UIJ7	KAD3_HUMAN	0.328095	1.0411
2477	2812	O95249	GOSR1_HUMAN	0.328095	1.05941
925	997	P09622	DLDH_HUMAN	0.328852	1.1528
3188	3237	Q9NZQ3	SPN90_HUMAN	0.328852	0.920195
2608	3454	P30613	KPYR_HUMAN	0.328852	1.13918
1112	983	Q5T6F2	UBAP2_HUMAN	0.32961	0.933921
4113	8653	P63098	CANB1_HUMAN	0.32961	1.11591
1161	1138	P11217	PYGM_HUMAN	0.33037	1.9144
2305	1629	Q9Y5J1	UTP18_HUMAN	0.33037	1
480	829	Q9UJZ1	STML2_HUMAN	0.33037	1.12871
3154	4072	P43378	PTN9_HUMAN	0.33037	1.0869
257	27	P08727	K1C19_HUMAN	0.331131	1.11905
3761	6491	Q7Z7E8	UB2Q1_HUMAN	0.331131	0.886578
669	350	P36776	LONM_HUMAN	0.331131	0.869739
2694	3031	O75886	STAM2_HUMAN	0.331894	0.908596
905	760	Q9BVP2	GNL3_HUMAN	0.331894	1.04185
2484	4593	Q8WY22	BRI3B_HUMAN	0.331894	0.943231
368	313	Q9UPN3	MACF1_HUMAN	0.33266	1.07471
431	612	P31689	DNJA1_HUMAN	0.333426	1.086
1278	854	Q8WTT2	NOC3L_HUMAN	0.333426	1.02452
1663	1847	P41743	KPCI_HUMAN	0.333426	1.18301
1933	1913	Q86SQ4	GP126_HUMAN	0.334195	1.09449
2635	6051	Q04941	PLP2_HUMAN	0.334195	0.787879
2456	3412	Q9NYP7	ELOV5_HUMAN	0.334965	1.10955
2172	2047	P49903	SPS1_HUMAN	0.334965	0.884793
4017	3698	O96028	NSD2_HUMAN	0.335738	0.874269
4213	5918	Q8TAG9	EXOC6_HUMAN	0.335738	1.11832
3031	2357	O00178	GTPB1_HUMAN	0.336512	1.23481
903	441	Q9BTW9	TBCD_HUMAN	0.336512	1.04803
2147	1992	Q96M27	PRRC1_HUMAN	0.336512	1.16463
995	1084	Q9UN86	G3BP2_HUMAN	0.336512	1.0783
3958	4839	Q9NVC6	MED17_HUMAN	0.336512	1.07692
1700	1538	Q99961	SH3G1_HUMAN	0.337287	1.05172
3286	5141	Q9H7E9	CH033_HUMAN	0.337287	0.897906
1680	2150	O43583	DENR_HUMAN	0.337287	1.11191
419	568	P23381	SYWC_HUMAN	0.338065	0.898129
3376	5675	O00400	ACATN_HUMAN	0.338065	1.06319
1752	1952	Q04323	UBXN1_HUMAN	0.338065	1.17073
1106	969	P46734	MP2K3_HUMAN	0.338065	1.42647
2980	2318	O14646	CHD1_HUMAN	0.338844	0.964249
338	1510	P09429	HMGB1_HUMAN	0.338844	0.920732
1553	1659	P42126	ECI1_HUMAN	0.338844	0.988864
2509	2658	P61619	S61A1_HUMAN	0.339625	1.12917
3968	4261	Q5R372	RBG1L_HUMAN	0.339625	0.93617
492	1536	Q9P0L0	VAPA_HUMAN	0.339625	1.10718
1594	1692	Q9BZG1	RAB34_HUMAN	0.340408	1.06494
1973	1747	Q9H078	CLPB_HUMAN	0.340408	1.13228
3285	3735	Q8N4J0	CARME_HUMAN	0.340408	0.94289
1238	1458	P55735	SEC13_HUMAN	0.341193	1.13043
290	1914	P20290	BTF3_HUMAN	0.341193	1.19018
998	1008	P30837	AL1B1_HUMAN	0.341193	1.09808
1013	990	Q9UDY4	DNJB4_HUMAN	0.341979	1.09524
1855	2557	P11177	ODPB_HUMAN	0.341979	1.16399
956	580	Q15582	BGH3_HUMAN	0.341979	1.12326
229	273	O43143	DHX15_HUMAN	0.341979	1.04975
2526	2213	P46108	CRK_HUMAN	0.342768	1.26569
4230	9177	Q8WXI2	CNKR2_HUMAN	0.342768	1.31716
1562	1760	Q16537	2A5E_HUMAN	0.342768	1.08907
2189	2015	Q16637	SMN_HUMAN	0.342768	1.08523
2784	2756	Q9H1B7	I2BPL_HUMAN	0.342768	0.9375
4256	8165	Q8WUW1	BRK1_HUMAN	0.343558	1.10828
1360	1104	Q9H6T3	RPAP3_HUMAN	0.343558	0.950617
3292	5942	Q13395	TARB1_HUMAN	0.343558	1.10256
1435	614	Q15075	EEA1_HUMAN	0.343558	1.15979
3850	3387	O95707	RPP29_HUMAN	0.343558	0.934426
2979	3335	Q5VZ89	DEN4C_HUMAN	0.34435	0.894831
3820	3259	Q13472	TOP3A_HUMAN	0.34435	1.10509
983	862	P04899	GNAI2_HUMAN	0.34435	0.92093
397	648	Q15181	IPYR_HUMAN	0.34435	1.10766
2078	2095	Q8NE86	MCU_HUMAN	0.34435	1.04314
1780	1633	Q03013	GSTM4_HUMAN	0.34435	0.738386
1039	578	P51116	FXR2_HUMAN	0.345144	1.04204
821	719	Q07960	RHG01_HUMAN	0.345144	0.948
3256	7779	Q15070	OXA1L_HUMAN	0.345939	1.04654
698	356	O75691	UTP20_HUMAN	0.346737	0.957944
177	777	P36578	RL4_HUMAN	0.346737	1.06316
293	300	Q16531	DDB1_HUMAN	0.346737	1.08388
2264	2005	Q8NBM4	UBAC2_HUMAN	0.346737	0.993789
1263	881	P52788	SPSY_HUMAN	0.347536	1.20541
914	1944	P62280	RS11_HUMAN	0.347536	1.08969
588	2229	P62888	RL30_HUMAN	0.347536	0.923372
2761	2384	P52594	AGFG1_HUMAN	0.347536	0.909836
1813	1533	P40818	UBP8_HUMAN	0.347536	0.903409
3575	7685	P04156	PRIO_HUMAN	0.348337	1.07283
1744	1729	Q06265	EXOS9_HUMAN	0.34914	0.930818
3562	5787	Q15004	PAF15_HUMAN	0.34914	0.858382
2634	5052	P03886	NU1M_HUMAN	0.34914	1.09231
3109	3759	P49366	DHYS_HUMAN	0.34914	0.338776
1438	1547	Q8WXX5	DNJC9_HUMAN	0.349945	1.07887
343	1099	P80723	BASP1_HUMAN	0.349945	1.08725
2130	1438	Q9H3P2	NELFA_HUMAN	0.349945	0.846995
3423	5973	Q9UMY1	NOL7_HUMAN	0.349945	0.95092
2460	1814	P42695	CNDD3_HUMAN	0.350752	0.878571
2868	2706	P16455	MGMT_HUMAN	0.350752	0.833333
3652	4541	Q9Y2V2	CHSP1_HUMAN	0.350752	1.05061
2894	2110	O14656	TOR1A_HUMAN	0.35156	1.27673
4047	6267	Q9C0E8	LNP_HUMAN	0.35156	1.33038
784	1036	Q6DKJ4	NXN_HUMAN	0.35156	1.07353
3405	4476	Q8IUD2	RB6I2_HUMAN	0.352371	0.90625
2097	1689	Q9Y2W2	WBP11_HUMAN	0.352371	0.859756
2241	6055	O95777	LSM8_HUMAN	0.352371	1.13757
2769	3055	Q9Y5V3	MAGD1_HUMAN	0.353997	1.08696
2072	1528	O00154	BACH_HUMAN	0.354813	0.87372
452	202	P07384	CAN1_HUMAN	0.354813	1.17781
4105	5095	Q9GZU8	F192A_HUMAN	0.354813	1.08846
3507	3052	Q9Y6Y0	NS1BP_HUMAN	0.354813	0.926905
2174	2076	P04424	ARLY_HUMAN	0.354813	1.07182
2803	4738	Q8N5M9	JAGN1_HUMAN	0.355631	1.06164
1439	2374	Q15427	SF3B4_HUMAN	0.355631	1.03934
2391	1653	Q9NP81	SYSM_HUMAN	0.355631	0.983871
278	242	Q9HAV4	XPO5_HUMAN	0.355631	1.1068
3079	4194	Q9HCE5	MET14_HUMAN	0.355631	0.858757
3263	7663	Q9NRP0	OSTC_HUMAN	0.356451	0.913223
1368	865	Q9Y4K1	AIM1_HUMAN	0.356451	1.12734
444	371	P13489	RINI_HUMAN	0.358096	1.11228
2407	2601	Q92597	NDRG1_HUMAN	0.358096	1.01779
3300	6880	Q5UCC4	EMC10_HUMAN	0.358922	1.09609
2773	2954	O00767	ACOD_HUMAN	0.358922	1.05114
2135	3205	Q9BRA2	TXD17_HUMAN	0.359749	1.0754
3983	6364	P39060	COIA1_HUMAN	0.359749	0.77037
1498	2663	P05114	HMGN1_HUMAN	0.359749	0.884
2007	2810	P59998	ARPC4_HUMAN	0.360579	1.13677
3044	4534	O75027	ABCB7_HUMAN	0.360579	1.22492
179	252	Q12906	ILF3_HUMAN	0.36141	0.940299
692	437	Q9BUJ2	HNRL1_HUMAN	0.362243	1.04771
3594	2972	Q9UGJ1	GCP4_HUMAN	0.362243	0.852227
3299	4914	O96007	MOC2B_HUMAN	0.362243	1.12479
1982	2276	Q14739	LBR_HUMAN	0.362243	1.04242
4073	8011	Q9HAZ1	CLK4_HUMAN	0.362243	1.09278
2107	1879	Q9BUQ8	DDX23_HUMAN	0.362243	0.877358
2600	1986	Q9Y5X2	SNX8_HUMAN	0.363078	0.926471
2973	2784	Q9GZV1	ANKR2_HUMAN	0.363078	0.954128
563	488	P55084	ECHB_HUMAN	0.363078	1.13267
1484	775	Q92797	SYMPK_HUMAN	0.363078	0.835391
3534	2869	Q9NNX1	TUFT1_HUMAN	0.363915	0.948529
2420	3044	P78345	RPP38_HUMAN	0.363915	1.14027
2947	4127	P13716	HEM2_HUMAN	0.363915	1.10553
3669	4191	Q9UII4	HERC5_HUMAN	0.364754	1.09824
2185	2081	Q6NYC1	JMJD6_HUMAN	0.364754	1.07981
3965	2840	Q9UQB8	BAIP2_HUMAN	0.365595	1.05414
1540	474	Q9H2U1	DHX36_HUMAN	0.365595	1.12438
2640	6061	O14880	MGST3_HUMAN	0.365595	0.932961
2367	5048	Q9NX24	NHP2_HUMAN	0.366438	0.975281
2205	1874	O94874	UFL1_HUMAN	0.366438	0.943609
1894	1380	Q9BSC4	NOL10_HUMAN	0.366438	0.922747
2946	2568	Q8IZP0	ABI1_HUMAN	0.366438	1.10016
644	802	P30419	NMT1_HUMAN	0.367282	1.06408
1004	1681	Q9NR31	SAR1A_HUMAN	0.367282	1.19395
1100	1561	Q96C19	EFHD2_HUMAN	0.368129	0.841085
4075	4710	P78330	SERB_HUMAN	0.368129	0.829268
2068	1289	Q8IWZ3	ANKH1_HUMAN	0.368978	0.870968
1684	1359	Q9BTC0	DIDO1_HUMAN	0.368978	1.15934
1193	3096	O75915	PRAF3_HUMAN	0.368978	1.09145
3661	3088	Q9NUQ3	TXLNG_HUMAN	0.368978	0.894531
1704	1382	Q9Y305	ACOT9_HUMAN	0.369828	1.04813
1581	1901	Q7LG56	RIR2B_HUMAN	0.369828	1.09205
2684	2060	Q15334	L2GL1_HUMAN	0.370681	1.07483
2317	2711	Q7Z2W9	RM21_HUMAN	0.370681	0.909722
731	427	A0FGR8	ESYT2_HUMAN	0.370681	0.942177
346	637	P62140	PP1B_HUMAN	0.370681	0.996241
738	961	O15144	ARPC2_HUMAN	0.371535	1.07379
1454	769	Q15398	DLGP5_HUMAN	0.372392	1.04091
244	197	P27816	MAP4_HUMAN	0.37325	0.671186
73	164	Q08211	DHX9_HUMAN	0.37325	0.9163
1259	902	Q9UGP8	SEC63_HUMAN	0.37325	1.04188
3345	7810	Q8IV08	PLD3_HUMAN	0.37325	1.10985
325	287	O75694	NU155_HUMAN	0.374111	0.863309
850	2078	P30050	RL12_HUMAN	0.374111	0.929461
3412	2826	Q86U44	MTA70_HUMAN	0.374111	1.22807
3515	6215	O43920	NDUS5_HUMAN	0.374111	0.822222
3361	4250	Q15904	VAS1_HUMAN	0.374111	1.05634
271	186	P69849	NOMO3_HUMAN	0.374111	0.934641
1437	1932	P09661	RU2A_HUMAN	0.374111	1.07418
3727	3107	Q92759	TF2H4_HUMAN	0.374973	1.38053
2819	2507	Q9UN81	LORF1_HUMAN	0.374973	1.14894
2190	1525	P35249	RFC4_HUMAN	0.374973	1.28745
3977	7845	P02749	APOH_HUMAN	0.374973	0.83046
2782	6104	Q9Y256	FACE2_HUMAN	0.374973	0.888
2450	2086	Q9Y2P8	RCL1_HUMAN	0.375837	0.980296
723	880	Q9Y285	SYFA_HUMAN	0.375837	1.05263
4084	8203	Q9ULQ1	TPC1_HUMAN	0.375837	1.12977
155	37	Q16555	DPYL2_HUMAN	0.375837	1.10256
2820	2731	Q9H4L5	OSBL3_HUMAN	0.376704	1.08407
763	382	Q14151	SAFB2_HUMAN	0.376704	1.09346
3083	3027	Q9NRX4	PHP14_HUMAN	0.377572	1.19298
3282	2676	Q9BV44	THUM3_HUMAN	0.377572	0.96699
1337	768	Q8IWA0	WDR75_HUMAN	0.377572	0.96732
3391	7918	Q96HV5	TM41A_HUMAN	0.377572	1.06754
1207	789	P06756	ITAV_HUMAN	0.377572	1.0796
2539	2419	Q6UX04	CWC27_HUMAN	0.378443	0.952643
2692	7791	Q9P0U1	TOM7_HUMAN	0.378443	1.16352
1137	842	A1L0T0	ILVBL_HUMAN	0.378443	1.07483
1767	1098	P50748	KNTC1_HUMAN	0.378443	1.06842
2678	3210	Q9NV88	INT9_HUMAN	0.379315	1.13014
3035	2559	P00167	CYB5_HUMAN	0.379315	0.910734
1897	2059	P51648	AL3A2_HUMAN	0.379315	0.945087
3778	4280	P83436	COG7_HUMAN	0.379315	1.09123
1076	1719	Q8WUD1	RAB2B_HUMAN	0.380189	1.09007
984	708	O43615	TIM44_HUMAN	0.380189	0.961679
1292	1319	P20340	RAB6A_HUMAN	0.380189	1.00581
3569	7876	Q59GN2	R39L5_HUMAN	0.380189	0.660131
3569	7877	P62891	RL39_HUMAN	0.380189	0.660131
1840	2338	P08579	RU2B_HUMAN	0.380189	1.18386
1432	1921	P30085	KCY_HUMAN	0.381066	1.17829
3147	2442	Q9Y5Q9	TF3C3_HUMAN	0.381066	1.01802
207	1062	P05388	RLA0_HUMAN	0.381066	1.05698
1879	2739	Q9Y3B8	ORN_HUMAN	0.381066	1.19886
2230	1941	P29218	IMPA1_HUMAN	0.381066	1.18529
1995	1641	Q13190	STX5_HUMAN	0.381066	0.893204
3160	4365	Q9NP92	RT30_HUMAN	0.381944	1
3802	7607	O43504	LTOR5_HUMAN	0.381944	1.16576
4093	6506	Q9BQD3	KXDL1_HUMAN	0.381944	1.12721
4153	6666	P35226	BMI1_HUMAN	0.382825	1.2246
196	565	P04083	ANXA1_HUMAN	0.382825	0.94152
1849	1349	Q8WYP5	ELYS_HUMAN	0.382825	1.02395
1082	1001	O95793	STAU1_HUMAN	0.382825	1.05066
1431	2146	O00487	PSDE_HUMAN	0.382825	1.11037
2346	2262	Q9Y676	RT18B_HUMAN	0.382825	1.06383
3941	7624	Q99757	THIOM_HUMAN	0.383707	0.837097
1242	823	A3KN83	SBNO1_HUMAN	0.383707	1.15315
3413	2895	Q8NBU5	ATAD1_HUMAN	0.383707	0.918812
2012	1273	P15924	DESP_HUMAN	0.384592	0.920245
1977	2943	P50750	CDK9_HUMAN	0.384592	0.955801
3175	7618	P60602	ROMO1_HUMAN	0.384592	0.80791
2924	3140	Q96H20	SNF8_HUMAN	0.385478	0.990385
1173	693	Q9HCC0	MCCB_HUMAN	0.385478	1.0212
1063	831	Q8N543	OGFD1_HUMAN	0.385478	1.05686
1128	887	Q99848	EBP2_HUMAN	0.386367	1.0758
4253	7984	Q8NEF9	SRFB1_HUMAN	0.386367	1.14925
3038	2933	Q9Y5P4	C43BP_HUMAN	0.386367	0.975169
2765	1507	Q9Y520	PRC2C_HUMAN	0.387258	1.12853
2322	1423	Q9H9A6	LRC40_HUMAN	0.38815	1.10448
1702	1497	Q13144	EI2BE_HUMAN	0.38815	0.918239
536	1415	P28066	PSA5_HUMAN	0.389045	1.02564
194	106	P25205	MCM3_HUMAN	0.389045	0.943262
1662	1639	O43719	HTSF1_HUMAN	0.389045	1.07692
2457	5078	O60936	NOL3_HUMAN	0.389045	1.10106
175	196	Q15029	U5S1_HUMAN	0.389942	1.05344
2102	4166	Q96S44	PRPK_HUMAN	0.389942	0.958974
1245	1666	P35613	BASI_HUMAN	0.389942	1.04839
2831	3179	P07919	QCR6_HUMAN	0.389942	0.854808
1347	1791	P51572	BAP31_HUMAN	0.389942	1.0181
648	581	O75131	CPNE3_HUMAN	0.390841	1.10256
4132	4773	P78318	IGBP1_HUMAN	0.390841	0.848571
834	560	Q32MZ4	LRRF1_HUMAN	0.390841	1.13232
3959	6472	Q8NB49	AT11C_HUMAN	0.391742	1.04179
2171	2525	Q9UBL3	ASH2L_HUMAN	0.391742	0.849624
2552	3032	Q96DV4	RM38_HUMAN	0.391742	1.09865
308	285	Q13435	SF3B2_HUMAN	0.391742	1.06581
2937	2930	P50148	GNAQ_HUMAN	0.391742	0.897287
3307	7673	E9PRG8	CK098_HUMAN	0.392645	0.828947
465	1846	Q9Y281	COF2_HUMAN	0.39355	1.16
4156	7214	Q96H79	ZCCHL_HUMAN	0.39355	0.793103
361	224	P45974	UBP5_HUMAN	0.39355	0.929191
3533	4185	Q8NEY1	NAV1_HUMAN	0.39355	0.915493
60	837	P06748	NPM_HUMAN	0.394457	1.07921
693	1174	Q15637	SF01_HUMAN	0.394457	1.18503
1669	968	O95466	FMNL1_HUMAN	0.394457	0.965812
2571	2377	P25490	TYY1_HUMAN	0.394457	0.90991
209	247	P33993	MCM7_HUMAN	0.395367	1.04762
1783	1186	Q9H2P0	ADNP_HUMAN	0.395367	0.946809
4258	8194	Q96FZ2	HMCES_HUMAN	0.395367	1.09091
3759	2925	Q15208	STK38_HUMAN	0.396278	1
3745	7654	P17568	NDUB7_HUMAN	0.396278	0.843023
1481	1684	Q9UBS4	DJB11_HUMAN	0.396278	0.895238
2554	3262	P18827	SDC1_HUMAN	0.396278	0.898148
2223	1527	O75179	ANR17_HUMAN	0.396278	0.960212
3894	7691	Q9NVQ4	FAIM1_HUMAN	0.396278	1.20821
1024	830	P05091	ALDH2_HUMAN	0.398107	0.446695
3840	6143	Q03111	ENL_HUMAN	0.398107	1.21474
1628	2114	O15160	RPAC1_HUMAN	0.398107	0.985019
2752	2928	Q9H2W6	RM46_HUMAN	0.399025	0.853107
1051	1582	Q99439	CNN2_HUMAN	0.399025	1.09355
2614	2372	P11234	RALB_HUMAN	0.399025	1.01449
3080	4715	Q96EY4	TMA16_HUMAN	0.399945	0.948413
3773	4232	Q9UHY8	FEZ2_HUMAN	0.400867	0.876307
3328	4463	Q9NRV9	HEBP1_HUMAN	0.400867	1.17579
1782	2616	O00220	TR10A_HUMAN	0.401791	1.14672
3708	4038	Q96RL7	VP13A_HUMAN	0.402717	1.01718
2875	7619	Q9BT67	NFIP1_HUMAN	0.402717	0.896947
897	1405	Q13155	AIMP2_HUMAN	0.403645	0.954082
42	1967	P62805	H4_HUMAN	0.403645	0.94958
737	576	P07954	FUMH_HUMAN	0.403645	1.12626
4083	8064	P53609	PGTB1_HUMAN	0.403645	1.05
3726	2793	Q9NW82	WDR70_HUMAN	0.403645	0.83053
778	650	P10155	RO60_HUMAN	0.404576	1.03577
62	23	Q01082	SPTB2_HUMAN	0.404576	0.924242
3320	2987	Q13112	CAF1B_HUMAN	0.404576	0.844595
2956	3317	Q9H488	OFUT1_HUMAN	0.405509	0.874372
1290	2346	P32119	PRDX2_HUMAN	0.405509	0.88501
398	214	O95347	SMC2_HUMAN	0.405509	0.988688
689	1585	Q99729	ROAA_HUMAN	0.405509	1.09804
3685	4301	Q643R3	LPCT4_HUMAN	0.405509	1.1405
2095	2328	Q8N0X7	SPG20_HUMAN	0.405509	1.12281
2944	2241	Q96J84	KIRR1_HUMAN	0.405509	0.839737
370	360	O60664	PLIN3_HUMAN	0.405509	1.11034
686	535	Q96P70	IPO9_HUMAN	0.406443	1.05022
347	1964	P19105	ML12A_HUMAN	0.406443	1.16514
347	1965	O14950	ML12B_HUMAN	0.406443	1.16514
87	51	P35580	MYH10_HUMAN	0.406443	1.05804
1732	1839	Q6UXN9	WDR82_HUMAN	0.406443	0.926667
3471	7020	Q86VU5	CMTD1_HUMAN	0.406443	1.16056
2807	7693	O14957	QCR10_HUMAN	0.406443	0.922126
108	116	P49588	SYAC_HUMAN	0.40738	1.1044
3635	3393	Q9NTM9	CUTC_HUMAN	0.40738	0.943583
389	323	A5YKK6	CNOT1_HUMAN	0.40738	0.988506
1364	1628	Q9TNN7	1C05_HUMAN	0.40738	0.651852
3239	2873	Q7L5D6	GET4_HUMAN	0.40738	0.98169
399	572	P14314	GLU2B_HUMAN	0.40738	0.292135
1687	1316	P13861	KAP2_HUMAN	0.408319	0.945455
2655	3081	Q8WXA9	SREK1_HUMAN	0.408319	1.03378
2620	2969	P41236	IPP2_HUMAN	0.408319	0.956522
204	148	P43490	NAMPT_HUMAN	0.408319	1.04065
2184	2715	O15173	PGRC2_HUMAN	0.408319	1.12634
2279	1250	Q96T37	RBM15_HUMAN	0.408319	1
4029	6266	Q9NW15	ANO10_HUMAN	0.408319	0.938224
2931	3413	O43292	GPAA1_HUMAN	0.409261	1.06974
2550	2692	Q9NYL2	MLTK_HUMAN	0.409261	1.33846
2749	2430	P18084	ITB5_HUMAN	0.409261	0.902628
3506	3582	Q8N1B4	VPS52_HUMAN	0.409261	1.16537
4244	8060	Q9UIU6	SIX4_HUMAN	0.410204	0.920266
4147	3888	O95391	SLU7_HUMAN	0.410204	0.899457
2708	5181	P82921	RT21_HUMAN	0.410204	1.0084
1318	974	O60502	OGA_HUMAN	0.41115	1.06439
2873	6117	Q9BYC9	RM20_HUMAN	0.41115	0.958333
3588	3409	P33240	CSTF2_HUMAN	0.41115	0.882443
1258	1180	P25685	DNJB1_HUMAN	0.41115	0.908805
2132	1809	P54920	SNAA_HUMAN	0.41115	1.08475
1014	958	O95747	OXSR1_HUMAN	0.41115	0.901587
2941	2774	Q8WX93	PALLD_HUMAN	0.412098	0.984321
3135	6800	Q9BVK8	TM147_HUMAN	0.412098	1.03553
3618	7720	P08047	SP1_HUMAN	0.412098	1.15328
2892	2748	O43813	LANC1_HUMAN	0.412098	0.987755
826	844	P49257	LMAN1_HUMAN	0.412098	0.95354
3964	2679	Q9BY42	RTF2_HUMAN	0.412098	0.89372
1915	1854	Q15006	EMC2_HUMAN	0.413048	1.02308
1467	2115	P26583	HMGB2_HUMAN	0.413048	0.917676
446	506	P62195	PRS8_HUMAN	0.413048	0.899691
1870	1530	P06132	DCUP_HUMAN	0.413048	0.919753
2834	6100	O95260	ATE1_HUMAN	0.413048	1.10082
1803	2697	O43598	DNPH1_HUMAN	0.413048	0.988327
2504	2326	Q15018	F175B_HUMAN	0.414	1.02874
2099	1673	Q8IUC4	RHPN2_HUMAN	0.414	1.1457
3532	2331	P35612	ADDB_HUMAN	0.414	0.92766
1366	1101	Q8NBF2	NHLC2_HUMAN	0.414	1.05208
2429	1733	O14578	CTRO_HUMAN	0.414954	0.919355
3535	3581	Q9UIF9	BAZ2A_HUMAN	0.414954	1.13898
2508	2225	P29590	PML_HUMAN	0.414954	0.889764
853	714	Q16851	UGPA_HUMAN	0.414954	1.08368
1536	1898	Q8NCW5	NNRE_HUMAN	0.415911	1.07558
1283	1168	P07602	SAP_HUMAN	0.415911	1.25819
3758	2662	Q9H0P0	5NT3A_HUMAN	0.415911	1.00917
1795	1675	P40123	CAP2_HUMAN	0.415911	0.936073
2141	2204	Q9NX47	MARH5_HUMAN	0.415911	0.857678
3049	7193	Q13951	PEBB_HUMAN	0.416869	1.15335
1692	1893	Q9Y2R9	RT07_HUMAN	0.416869	0.933333
809	928	Q14558	KPRA_HUMAN	0.416869	1.05941
1715	2437	Q99627	CSN8_HUMAN	0.416869	1.04891
551	607	Q9NTK5	OLA1_HUMAN	0.416869	1.06944
2191	2272	Q6KC79	NIPBL_HUMAN	0.41783	0.985294
2619	2865	P11310	ACADM_HUMAN	0.418794	1.08889
1829	2946	O43169	CYB5B_HUMAN	0.418794	1.04248
1528	984	Q5T1M5	FKB15_HUMAN	0.419759	1.08065
3674	3767	Q9UKS6	PACN3_HUMAN	0.419759	1.40678
420	271	Q14126	DSG2_HUMAN	0.420727	1.07072
2431	1611	Q6ZRV2	FA83H_HUMAN	0.420727	1.00855
2226	2314	O75940	SPF30_HUMAN	0.420727	1.11043
2728	2704	Q9UFC0	LRWD1_HUMAN	0.420727	0.984127
3610	6157	Q9HD20	AT131_HUMAN	0.421697	0.933333
2100	2599	Q9BRJ2	RM45_HUMAN	0.421697	0.947368
1124	628	O14776	TCRG1_HUMAN	0.421697	1.00709
386	1011	Q14914	PTGR1_HUMAN	0.422669	1.07347
1735	4597	P47914	RL29_HUMAN	0.422669	1.0625
792	1082	O14983	AT2A1_HUMAN	0.422669	0.913769
2156	1209	Q96T88	UHRF1_HUMAN	0.423643	1.15766
2269	2019	P51812	KS6A3_HUMAN	0.423643	1.11908
3967	3632	Q8NEB9	PK3C3_HUMAN	0.42462	1.13975
3315	4134	O43808	PM34_HUMAN	0.42462	0.912913
2010	2702	Q8N9T8	KRI1_HUMAN	0.42462	1.05442
2535	3714	Q9Y478	AAKB1_HUMAN	0.425598	1.17687
4186	5805	Q96JB1	DYH8_HUMAN	0.425598	1.06623
1109	806	Q8NFQ8	TOIP2_HUMAN	0.425598	1.00738
3942	7749	Q96AT9	RPE_HUMAN	0.425598	1.11749
1179	1139	P27361	MK03_HUMAN	0.425598	1.08589
2869	4381	P63165	SUMO1_HUMAN	0.42658	1.36327
2827	2889	Q5SY16	NOL9_HUMAN	0.42658	1.05556
3573	7628	Q3ZCW2	LEGL_HUMAN	0.42658	1.15472
1261	2496	Q15369	ELOC_HUMAN	0.42658	1.11173
3616	7643	Q9NPE3	NOP10_HUMAN	0.427563	1.20104
3812	3742	Q16512	PKN1_HUMAN	0.427563	0.88491
2718	1950	Q9H0B6	KLC2_HUMAN	0.428549	1.06458
2523	1817	Q5JVF3	PCID2_HUMAN	0.428549	0.968944
2779	2058	Q9UHN6	TMEM2_HUMAN	0.429536	0.945205
2660	2179	Q9NZM5	GSCR2_HUMAN	0.429536	0.842105
2394	2754	Q8NEZ2	VP37A_HUMAN	0.429536	1.1
1456	953	Q8NEM2	SHCBP_HUMAN	0.429536	0.867925
2789	2920	O14745	NHRF1_HUMAN	0.429536	0.952381
1769	1345	Q86VP1	TAXB1_HUMAN	0.429536	1.00521
2650	2279	Q96SY0	VWA9_HUMAN	0.429536	1.14703
77	418	P61978	HNRPK_HUMAN	0.429536	1.02653
2063	2055	Q16719	KYNU_HUMAN	0.430527	1.04469
2712	2202	Q9HAU5	RENT2_HUMAN	0.430527	0.881335
4255	8118	P48200	IREB2_HUMAN	0.430527	1.20197
2307	1292	P50895	BCAM_HUMAN	0.430527	0.818605
2954	3168	P63220	RS21_HUMAN	0.430527	0.625551
3117	2713	P43897	EFTS_HUMAN	0.430527	1.0828
772	200	P43246	MSH2_HUMAN	0.431519	1.05
1302	536	Q9GZR7	DDX24_HUMAN	0.431519	1.07143
4168	7188	Q9Y4L5	RN115_HUMAN	0.431519	0.758929
38	527	P68366	TBA4A_HUMAN	0.431519	0.949511
1205	1788	Q14376	GALE_HUMAN	0.431519	1.10959
2275	6849	P20962	PTMS_HUMAN	0.432514	1.10811
2617	2416	O95352	ATG7_HUMAN	0.432514	0.964706
3643	6714	P51965	UB2E1_HUMAN	0.432514	0.789104
2011	2083	Q9UGV2	NDRG3_HUMAN	0.433511	1.05096
2111	2654	Q8WVC0	LEO1_HUMAN	0.433511	1.12
2926	2264	P54619	AAKG1_HUMAN	0.433511	0.957746
484	592	Q08945	SSRP1_HUMAN	0.43451	0.893878
388	254	O60264	SMCA5_HUMAN	0.43451	0.912317
1867	1795	P49642	PRI1_HUMAN	0.435512	0.945312
3765	2896	Q147X3	NAA30_HUMAN	0.435512	1.1194
468	707	P22087	FBRL_HUMAN	0.435512	0.944272
122	15	P48643	TCPE_HUMAN	0.435512	1.07263
211	178	P53618	COPB_HUMAN	0.435512	1.06832
1539	1182	Q6XZF7	DNMBP_HUMAN	0.435512	1.12353
2690	2209	Q9NV06	DCA13_HUMAN	0.435512	0.984848
1538	835	Q9NVI1	FANCI_HUMAN	0.435512	1.03109
2857	3133	Q9NWS0	PIHD1_HUMAN	0.435512	1.16766
2186	2963	Q9BTD8	RBM42_HUMAN	0.435512	0.935714
2216	2266	Q6AI08	HEAT6_HUMAN	0.436516	1.05442
1400	1151	Q9NY93	DDX56_HUMAN	0.437522	1.06612
3155	4296	P25325	THTM_HUMAN	0.437522	0.910806
3500	4320	P04179	SODM_HUMAN	0.437522	1.02415
2183	2587	O75348	VATG1_HUMAN	0.438531	1.125
4193	5546	Q5TZA2	CROCC_HUMAN	0.438531	1.14945
2675	7764	P62861	RS30_HUMAN	0.438531	0.99187
319	314	Q14839	CHD4_HUMAN	0.438531	1.07668
787	912	O75874	IDHC_HUMAN	0.440555	1.09873
765	847	P04181	OAT_HUMAN	0.440555	1.10441
3735	6809	O60232	SSA27_HUMAN	0.440555	0.847716
3198	4439	Q14493	SLBP_HUMAN	0.440555	0.985987
3106	3912	Q9UHQ9	NB5R1_HUMAN	0.440555	0.749304
1691	1420	Q9UHG3	PCYOX_HUMAN	0.44157	1.09278
4242	7287	Q9H1D9	RPC6_HUMAN	0.44157	1.1345
2255	1699	Q9Y2R4	DDX52_HUMAN	0.44157	1.04615
4003	3757	Q9HCE1	MOV10_HUMAN	0.442588	1.40977
2418	2624	Q5VZE5	NAA35_HUMAN	0.442588	1.08696
3161	5081	Q9BXV9	CN142_HUMAN	0.443609	1.089
3037	2093	Q9H269	VPS16_HUMAN	0.443609	1.02981
2889	2696	Q9H3K2	GHITM_HUMAN	0.443609	0.962963
3265	7756	Q15843	NEDD8_HUMAN	0.443609	1.10063
1317	726	Q93008	USP9X_HUMAN	0.444631	1.05858
2884	2379	O75934	SPF27_HUMAN	0.444631	1.06832
3516	7881	P49441	INPP_HUMAN	0.445656	1.06548
1279	1279	Q9Y224	CN166_HUMAN	0.445656	1.10931
607	728	P08621	RU17_HUMAN	0.445656	0.993056
2444	2901	Q9BY67	CADM1_HUMAN	0.445656	0.981481
3327	4405	Q96FV2	SCRN2_HUMAN	0.446684	0.849885
3677	4249	Q9NWU5	RM22_HUMAN	0.446684	0.852608
2297	1421	Q9Y5S2	MRCKB_HUMAN	0.446684	1.1619
355	289	P42285	SK2L2_HUMAN	0.446684	1.09298
695	415	Q07065	CKAP4_HUMAN	0.446684	0.943396
49	32	P07355	ANXA2_HUMAN	0.447713	1.12532
4198	7563	P83369	LSM11_HUMAN	0.447713	1.17799
574	464	Q9Y230	RUVB2_HUMAN	0.447713	0.880615
3993	7742	O95801	TTC4_HUMAN	0.447713	1.04157
3564	7366	Q7Z7F7	RM55_HUMAN	0.44978	0.855392
989	540	O15042	SR140_HUMAN	0.450817	1.03279
3067	3834	P32970	CD70_HUMAN	0.450817	1.00426
3521	5291	Q9BXW6	OSBL1_HUMAN	0.451856	1.24803
3305	6381	O43414	ERI3_HUMAN	0.451856	0.641628
2930	2348	Q8TB37	NUBPL_HUMAN	0.451856	1.01786
4101	7884	Q9UEE5	ST17A_HUMAN	0.451856	1.02335
2738	6089	P14209	CD99_HUMAN	0.451856	0.896907
2062	1951	Q96TA2	YMEL1_HUMAN	0.451856	1.04969
2443	2221	P14635	CCNB1_HUMAN	0.452898	0.955882
2034	1712	Q8N7H5	PAF1_HUMAN	0.452898	0.98773
3614	5490	Q9P270	SLAI2_HUMAN	0.452898	1.11355
1603	1780	O75818	RPP40_HUMAN	0.452898	1.18807
3128	4272	Q8TEA8	DTD1_HUMAN	0.452898	0.966321
1425	1274	O60568	PLOD3_HUMAN	0.453942	1.05747
3659	3321	Q13459	MYO9B_HUMAN	0.453942	1.16321
428	989	P51858	HDGF_HUMAN	0.453942	1.08181
68	34	P26038	MOES_HUMAN	0.453942	1.09239
2906	2246	Q7Z434	MAVS_HUMAN	0.454988	1
2386	5163	Q16626	MEA1_HUMAN	0.454988	1.08209
3101	3239	Q6P582	MZT2A_HUMAN	0.454988	0.967905
3101	3260	Q6NZ67	MZT2B_HUMAN	0.454988	0.967905
1665	1439	Q16795	NDUA9_HUMAN	0.454988	1.04464
333	390	Q9Y2X3	NOP58_HUMAN	0.456037	0.930719
58	660	P62258	1433E_HUMAN	0.456037	0.919662
349	497	Q15046	SYK_HUMAN	0.456037	1.0679
1775	1906	Q13242	SRSF9_HUMAN	0.457088	0.926606
3676	3827	Q6I9Y2	THOC7_HUMAN	0.457088	0.882353
1209	2215	Q9UBQ5	EIF3K_HUMAN	0.457088	1.02746
3068	2678	Q8WZA9	IRGQ_HUMAN	0.457088	1.09402
288	120	Q16658	FSCN1_HUMAN	0.458142	1.08901
3641	4451	Q13445	TMED1_HUMAN	0.458142	0.772624
2056	1135	O60825	F262_HUMAN	0.458142	1.00763
1929	6087	P18077	RL35A_HUMAN	0.458142	1.07002
1371	1853	Q9H330	TM245_HUMAN	0.458142	0.92268
2498	1624	Q13206	DDX10_HUMAN	0.459198	1.09615
2564	3361	P49006	MRP_HUMAN	0.459198	1.09551
3440	3077	Q96DH6	MSI2H_HUMAN	0.459198	0.889216
2257	1304	Q68CZ2	TENS3_HUMAN	0.459198	0.955357
74	160	O00410	IPO5_HUMAN	0.459198	0.952646
1415	1284	P43155	CACP_HUMAN	0.459198	0.958848
3475	6110	P12694	ODBA_HUMAN	0.460257	0.921776
3772	3644	O75832	PSD10_HUMAN	0.460257	0.88961
4033	5717	Q7Z333	SETX_HUMAN	0.460257	0.805263
128	157	Q9P2J5	SYLC_HUMAN	0.460257	1.05512
3671	3640	Q8N806	UBR7_HUMAN	0.461318	0.937244
4187	4590	Q9Y2K7	KDM2A_HUMAN	0.461318	0.550864
1452	2228	P62330	ARF6_HUMAN	0.461318	1.05862
639	1096	P26368	U2AF2_HUMAN	0.461318	0.961538
3216	7637	Q6Y1H2	HACD2_HUMAN	0.461318	1.08654
2566	2691	Q8NHV4	NEDD1_HUMAN	0.462381	1.03527
2851	2390	Q8WWK9	CKAP2_HUMAN	0.462381	0.856354
1800	2020	Q6UN15	FIP1_HUMAN	0.462381	1.02674
2283	3408	O43709	WBS22_HUMAN	0.462381	0.87234
2856	2064	Q9BZE9	ASPC1_HUMAN	0.462381	0.976562
26	50	Q00610	CLH1_HUMAN	0.463447	0.93
12	1	P68371	TBB4B_HUMAN	0.463447	1.0916
800	462	P12081	SYHC_HUMAN	0.463447	1.08018
2042	2633	O15382	BCAT2_HUMAN	0.463447	1.05785
3463	5179	Q8WUQ7	CATIN_HUMAN	0.463447	0.914706
2654	2932	Q9BZX2	UCK2_HUMAN	0.463447	1.06557
1575	1309	P04150	GCR_HUMAN	0.463447	1
2366	2947	Q92665	RT31_HUMAN	0.464515	1.06566
2246	1953	Q86XZ4	SPAS2_HUMAN	0.464515	1.08036
2976	3828	Q9NV96	CC50A_HUMAN	0.465586	1.06205
634	575	P19784	CSK22_HUMAN	0.465586	1.04152
681	632	Q96KP4	CNDP2_HUMAN	0.466659	1.94511
3157	7703	P63313	TYB10_HUMAN	0.466659	1.09453
2724	3042	P09417	DHPR_HUMAN	0.466659	1.00101
774	1465	O76003	GLRX3_HUMAN	0.466659	1.04274
422	149	Q9NTJ3	SMC4_HUMAN	0.466659	1.07991
478	1740	P18085	ARF4_HUMAN	0.466659	0.930693
3316	3520	P18859	ATP5J_HUMAN	0.467735	1.11579
2777	2612	P48723	HSP13_HUMAN	0.467735	0.961538
2576	3363	Q9H1C4	UN93B_HUMAN	0.467735	1.00694
3145	3220	Q3V6T2	GRDN_HUMAN	0.467735	1.09819
3568	7748	Q96B36	AKTS1_HUMAN	0.467735	0.902715
1090	970	Q96S52	PIGS_HUMAN	0.467735	0.892045
1441	1100	P35052	GPC1_HUMAN	0.467735	0.902878
799	357	P35658	NU214_HUMAN	0.468813	1.02388
2261	2287	Q8N884	CGAS_HUMAN	0.468813	0.985507
2548	2499	Q00535	CDK5_HUMAN	0.468813	0.956204
251	915	P46777	RL5_HUMAN	0.468813	0.929825
862	722	Q2NL82	TSR1_HUMAN	0.468813	0.953528
3103	2919	P18074	ERCC2_HUMAN	0.469894	1.05556
427	522	Q16181	SEPT7_HUMAN	0.469894	1.08386
4063	4151	O00308	WWP2_HUMAN	0.469894	1.18593
2804	3378	P55769	NH2L1_HUMAN	0.469894	0.791762
3419	3887	Q9H9Q2	CSN7B_HUMAN	0.469894	0.892063
2955	5093	Q9H061	T126A_HUMAN	0.469894	1.12598
2492	2730	O43708	MAAI_HUMAN	0.469894	0.889423
942	1441	Q9UBQ7	GRHPR_HUMAN	0.469894	1.0705
1627	3150	Q9Y4Z0	LSM4_HUMAN	0.469894	1.19108
4062	4321	Q9Y5G2	PCDGE_HUMAN	0.470977	1.10773
4062	4935	Q9Y5F7	PCDGL_HUMAN	0.470977	1.10773
4062	5224	Q9UN70	PCDGK_HUMAN	0.470977	1.10773
4062	5271	Q9Y5F6	PCDGM_HUMAN	0.470977	1.10773
4062	5409	Q9Y5G4	PCDG9_HUMAN	0.470977	1.10773
4062	5419	Q9Y5F9	PCDGI_HUMAN	0.470977	1.10773
4062	5477	O60330	PCDGC_HUMAN	0.470977	1.10773
4062	5481	Q9Y5G6	PCDG7_HUMAN	0.470977	1.10773
4062	5482	Q9Y5H3	PCDGA_HUMAN	0.470977	1.10773
4062	5498	Q9Y5G3	PCDGD_HUMAN	0.470977	1.10773
4062	5564	Q9Y5H0	PCDG3_HUMAN	0.470977	1.10773
4062	6944	Q9UN71	PCDGG_HUMAN	0.470977	1.10773
4062	6945	Q9Y5G0	PCDGH_HUMAN	0.470977	1.10773
4062	6946	Q9Y5G1	PCDGF_HUMAN	0.470977	1.10773
4062	6947	Q9Y5F8	PCDGJ_HUMAN	0.470977	1.10773
4062	6948	Q9Y5G8	PCDG5_HUMAN	0.470977	1.10773
4062	6949	Q9Y5H4	PCDG1_HUMAN	0.470977	1.10773
4062	6950	Q9Y5G9	PCDG4_HUMAN	0.470977	1.10773
4062	6951	Q9Y5G7	PCDG6_HUMAN	0.470977	1.10773
4062	6952	Q9Y5G5	PCDG8_HUMAN	0.470977	1.10773
4062	6953	Q9Y5H1	PCDG2_HUMAN	0.470977	1.10773
4062	6954	Q9Y5H2	PCDGB_HUMAN	0.470977	1.10773
3743	7181	O60725	ICMT_HUMAN	0.470977	1.07035
1681	2240	O15347	HMGB3_HUMAN	0.470977	1.05411
2770	2127	Q9BTE7	DCNL5_HUMAN	0.470977	0.979381
500	44	Q02790	FKBP4_HUMAN	0.470977	1.05835
1047	1094	P20073	ANXA7_HUMAN	0.470977	0.860377
3887	4414	O75152	ZC11A_HUMAN	0.472063	0.910891
4262	8387	Q92539	LPIN2_HUMAN	0.472063	1.10145
3126	5463	P51946	CCNH_HUMAN	0.472063	0.924342
677	2299	P49720	PSB3_HUMAN	0.472063	1.0974
3429	2966	Q16718	NDUA5_HUMAN	0.472063	0.841818
1028	549	Q9NQW6	ANLN_HUMAN	0.473151	1.04819
3830	6401	O43520	AT8B1_HUMAN	0.473151	1.17829
159	60	Q99832	TCPH_HUMAN	0.473151	1.0396
1989	2683	P28072	PSB6_HUMAN	0.473151	1.27083
125	430	P19338	NUCL_HUMAN	0.473151	1.04451
615	602	Q8TAT6	NPL4_HUMAN	0.473151	1.08308
1336	502	P35573	GDE_HUMAN	0.473151	1.08394
1947	846	Q7KZ85	SPT6H_HUMAN	0.474242	1.03759
2721	2236	Q9H9T3	ELP3_HUMAN	0.474242	0.964286
3227	3479	Q5JS54	PSMG4_HUMAN	0.475335	1.09898
3039	3806	Q8NFH3	NUP43_HUMAN	0.475335	1.08592
3978	8051	P82970	HMGN5_HUMAN	0.475335	0.923491
2737	3269	Q8WU76	SCFD2_HUMAN	0.475335	0.886111
59	133	Q9NZM1	MYOF_HUMAN	0.475335	1.06044
1365	1750	Q15005	SPCS2_HUMAN	0.475335	0.96368
1229	1427	O60551	NMT2_HUMAN	0.475335	1.00791
2568	2544	Q52LW3	RHG29_HUMAN	0.476431	1.03158
974	1968	P52565	GDIR1_HUMAN	0.476431	1.10867
1210	477	Q15154	PCM1_HUMAN	0.476431	1.08377
2369	1403	Q6P3W7	SCYL2_HUMAN	0.476431	0.967105
3712	3531	O95396	MOCS3_HUMAN	0.476431	1.23
3053	2935	Q8N1G2	CMTR1_HUMAN	0.476431	1.03474
247	114	P14866	HNRPL_HUMAN	0.477529	0.972028
3979	3949	Q99549	MPP8_HUMAN	0.477529	1.19455
2977	3100	Q9BWH6	RPAP1_HUMAN	0.477529	1.1084
3509	5216	Q9Y6X5	ENPP4_HUMAN	0.47863	0.869754
3509	7917	Q6UWV6	ENPP7_HUMAN	0.47863	0.869754
1529	1824	P04792	HSPB1_HUMAN	0.47863	0.918803
176	1175	P55209	NP1L1_HUMAN	0.47863	0.969419
1941	3236	O95139	NDUB6_HUMAN	0.47863	1.09357
1091	1474	P07339	CATD_HUMAN	0.47863	1.02582
3683	4120	Q32P44	EMAL3_HUMAN	0.479733	1.15836
206	482	P38919	IF4A3_HUMAN	0.479733	0.96
314	262	Q8TEX9	IPO4_HUMAN	0.479733	1.06604
2853	3172	P20645	MPRD_HUMAN	0.479733	1.04667
810	1025	O96019	ACL6A_HUMAN	0.480839	1.02521
1771	1477	Q8IY67	RAVR1_HUMAN	0.480839	1.09735
2212	2120	Q8WYA6	CTBL1_HUMAN	0.480839	1.02317
2122	1171	Q14573	ITPR3_HUMAN	0.480839	1.20625
1287	1534	Q9H773	DCTP1_HUMAN	0.480839	1.081
1625	1545	Q9NNW7	TRXR2_HUMAN	0.480839	0.889306
3619	7719	Q9HAB8	PPCS_HUMAN	0.480839	0.625839
1996	1297	Q9Y4R8	TELO2_HUMAN	0.481948	1.07586
95	66	P07814	SYEP_HUMAN	0.481948	0.932432
4	45	P07900	HS90A_HUMAN	0.481948	1.05532
2421	2396	Q92785	REQU_HUMAN	0.481948	0.980519
4212	5762	Q9ULM6	CNOT6_HUMAN	0.483059	1.17782
4212	7443	Q96LI5	CNO6L_HUMAN	0.483059	1.17782
2313	1664	Q9UKF6	CPSF3_HUMAN	0.483059	1.06
1357	1607	P04062	GLCM_HUMAN	0.483059	0.95122
1384	1002	Q02809	PLOD1_HUMAN	0.484172	0.985455
2359	1253	O95235	KI20A_HUMAN	0.484172	0.93985
2170	2481	Q9BPW8	NIPS1_HUMAN	0.484172	0.984293
2299	2025	P50443	S26A2_HUMAN	0.484172	1.14407
3916	4209	Q9NRY4	RHG35_HUMAN	0.484172	0.930599
2104	2028	Q96I99	SUCB2_HUMAN	0.484172	0.881944
2200	2952	Q99643	C560_HUMAN	0.485289	1
1464	2227	P10599	THIO_HUMAN	0.485289	1.10236
3552	7818	O95562	SFT2B_HUMAN	0.486407	1.08429
516	1113	P35232	PHB_HUMAN	0.486407	1.06481
105	35	P13010	XRCC5_HUMAN	0.486407	1.08247
2914	3092	Q9NPL8	TIDC1_HUMAN	0.486407	0.857143
917	1652	P62913	RL11_HUMAN	0.486407	1.04348
1655	1858	Q9HAV7	GRPE1_HUMAN	0.486407	1.10884
2306	1643	Q5T8P6	RBM26_HUMAN	0.486407	0.992126
986	914	Q14684	RRP1B_HUMAN	0.486407	0.951493
540	1727	P61586	RHOA_HUMAN	0.487528	1.02624
1017	2625	P62899	RL31_HUMAN	0.487528	0.648649
1759	2056	Q15257	PTPA_HUMAN	0.487528	0.928571
377	201	P42224	STAT1_HUMAN	0.487528	1.05014
628	1990	P46783	RS10_HUMAN	0.487528	0.956364
3791	7814	Q6P1K2	PMF1_HUMAN	0.488652	1.05844
701	400	O00203	AP3B1_HUMAN	0.488652	1.07059
1310	595	Q92620	PRP16_HUMAN	0.488652	1.06452
1413	1563	O14579	COPE_HUMAN	0.488652	1.07353
315	155	P26358	DNMT1_HUMAN	0.488652	1.02727
1102	2230	P53999	TCP4_HUMAN	0.488652	0.932886
2844	2253	Q6P1N9	TATD1_HUMAN	0.489779	0.924528
2734	2866	Q13637	RAB32_HUMAN	0.489779	0.905237
2096	2868	Q96EP5	DAZP1_HUMAN	0.489779	0.883721
1132	1053	Q13011	ECH1_HUMAN	0.489779	1.04662
1472	1650	P35270	SPRE_HUMAN	0.489779	1.03304
400	264	Q96AC1	FERM2_HUMAN	0.489779	0.951807
317	368	O00148	DX39A_HUMAN	0.490908	0.95
219	639	P34931	HS71L_HUMAN	0.490908	1.13181
2296	1866	O75150	BRE1B_HUMAN	0.490908	0.720588
1301	684	P35251	RFC1_HUMAN	0.490908	0.92623
[truncated: 2,157 more rows]
